# Supplementary material for: The diversity of microfungi associated with grasses in the Sporobolus indicus complex in Queensland, Australia
Source: Front Fungal Biol. 2022 Aug 19;3:956837. doi: 10.3389/ffunb.2022.956837 (PMC10512349; doi:10.3389/ffunb.2022.956837)
Supplement: Supplementary file 1 [file Table_1.xlsx]

## Sheet: Table S1
Table S1. Strains identified in this study isolated from symptomatic Sporobolus indicus grasses in Queensland. All strains have been catalogued at the Brisbane Plant Pathology Herbarium (BRIP). Type specimens indicated with T.
Order	Family	Species	Type status	Strain (BRIP)	Host#	Tissue	Locality (QLD)	Genbank Accession Numbers by Gene*
								ITS	LSU	SSU	rpb2	gapdh (1,2)		tef1-α (1,2,3)		tub2 (1,2)
Amphisphaeriales	Pestalotiopsidaceae	Neopestalotiopsis nebuloides	T	66617	SE	leaf	Mackay	MK966338	OM333562	-	-	-		ON624181	(1)	ON995130	(1)
Amphisphaeriales		Neopestalotiopsis nebuloides		70881	SN	stem	Taunton	ON398981	ON394572	-	-	-		MK977633	(1)	MK977632	(1)
Amphisphaeriales		Neopestalotiopsis nebuloides		70567	SE	stem	Flaxton	OM417295	OM333608	-	-	-		ON624201	(1)	ON995131	(1)
Amphisphaeriales		Neopestalotiopsis nebuloides		71166	SE	stem	Flaxton	OM417308	OM333622	-	-	-		ON624207	(1)	ON995129	(1)
Amphisphaeriales	Pestalotiopsidaceae	Neopestalotiopsis sp.		71163	SE	leaf	Flaxton	OM417305	OM333619	-	-	-		ON624206	(1)	ON995132	(1)
Amphisphaeriales		Neopestalotiopsis sp. nov.		68237	SE	leaf	Flaxton	OM417252	OM333566	-	-	-		ON624183	(1)	ON995133	(1)
Amphisphaeriales	Pestalotiopsidaceae	Pestalotiopsis etonensis	T	66615	SJ	leaf	Eton	MK966339	ON394570	-	-	-		MK977635	(1)	MK977634	(1)
Amphisphaeriales	Pestalotiopsidaceae	Pestalotiopsis chiaroscuro	T	72970	SN	leaf	Warnung	OK422510	OK422511	-	-	-		OK423753	(1)	OK423752	(1)
Chaetosphaeriales	Chaetosphaeriaceae	Dictyochaeta sp.		69686	SN	root	Delaneys Creek	OM417265	OM333579	-	-	-		ON624185	(2)	-
Chaetosphaeriales	Chaetosphaeriaceae	Dictyochaeta sp. nov.		69688	SN	root	Delaneys Creek	OM417267	OM333581	-	-	-		ON624187	(2)	-
Chaetosphaeriales	Chaetosphaeriaceae	Dictyochaeta sp. nov.		69691	SN	root	Delaneys Creek	OM417269	OM333583	-	-	-		ON624188	(2)	-
	insertae sedis	Neoleptosporella sp.		70659	SN	leaf	Taunton	ON398980	OM333614	-	-	-		-		-
Dothideales	Saccotheciaceae	Aureobasidium melanogenum		70138	SN	seed	Dutton Park	OM417275	OM333589	-	ON624221	-		-		ON995114	(1)
Dothideales	Saccotheciaceae	Aureobasidium sp.		68300	SN	leaf	Taunton	OM417256	OM333570	-	ON624213	-		-		ON995119	(1)
Glomerellales	Glomerellaceae	Colletotrichum gigasporum		71165	SE	leaf	Flaxton	OM417307	OM333621	-	-	ON995141	(2)	-		-
Glomerellales	Glomerellaceae	Colletotrichum gigasporum		70194	SE	stem	Flaxton	OM417285	OM333599	-	-	-	(2)	-		ON995125	(1)
Glomerellales	Glomerellaceae	Colletotrichum karsti		68238	SN	leaf	Gladstone area	OM417253	OM333567	-	-	ON995134	(2)	-		ON995113	(1)
Glomerellales	Glomerellaceae	Colletotrichum karsti		68239	SN	leaf	Gladstone area	OM417254	OM333568	-	-	ON995135	(2)	-		ON995123	(1)
Glomerellales	Glomerellaceae	Colletotrichum karsti		69018	SN	leaf	Gladstone area	OM417262	OM333576	-	-	-		-		ON995120	(1)
Glomerellales	Glomerellaceae	Colletotrichum karsti		69684	SN	leaf	Dimbulah	OM417264	OM333578	-	-	ON995138	(2)	-		ON995124	(1)
Glomerellales	Glomerellaceae	Colletotrichum karsti		70190	SE	leaf	Flaxton	OM417282	OM333596	-	-	ON995139	(2)	-		ON995122	(1)
Glomerellales	Glomerellaceae	Colletotrichum karsti		71164	SE	leaf	Flaxton	OM417306	OM333620	-	-	ON995140	(2)	-		ON995121	(1)
Glomerellales	Glomerellaceae	Colletotrichum sp.		68299	SN	stem	Taunton	OM417255	OM333569	-	-	ON995136	(2)	-		ON995112	(1)
Glomerellales	Glomerellaceae			68820	SE	leaf	Flaxton	OM417261	OM333575	-	-	ON995137	(2)	-		ON995126	(1)
Helotiales	Helotiales	Scytalidium sp.		69689	SN	root	Delaneys Creek	OM417268	OM333582	ON394576	ON624217	-		-		-
Hypocreales	Clavicipitaceae	Clavicipitaceae gen. nov.		70643	SN	leaf	Conondale	OM417298	OM333611	-	ON624233	-		ON624203	(2)	-
Hypocreales	Nectriaceae	Fusarium proliferatum		66083	SN	leaf	Taunton	OM417244	OM333557	-	ON624209	-		ON624177	(3)	ON995117	(2)
Hypocreales	Sarocladiaceae	Parasarocladium sp.		68235	SN	leaf	Taunton	OM417251	OM333565	-	-	-		-		ON995118	(1)
Magnaporthales	Magnaporthaceae	Magnaporthiopsis meyeri-festucae		69687	SN	root	Delaneys Creek	OM417266	OM333580	ON394575	-	-		ON624186	(2)	-
Magnaporthales	Magnaporthaceae	Magnaporthiopsis meyeri-festucae		69698	SN	root	Mareeba	MW481669	OM333586	ON394577	-	-		ON624190	(2)	-
Magnaporthales	Magnaporthaceae	Magnaporthiopsis meyeri-festucae		70178	SN	root	Delaneys Creek	OM417278	OM333592	ON394579	-	-		ON624193	(2)	-
Myriangiales	Elsinoeaceae	Elsinoe sp.		67450	SN	leaf	Taunton	ON398979	OM333564	-	ON624212	-		ON624182	(2)	-
Myrmecridiales	Myrmecridiaceae	Myrmecridium sp.		69701	SN	leaf	Dimbulah	OM417274	OM333588	ON394578	ON624220	-		-		-
Pleosporales	Didymellaceae	Epicoccum sp.		70661	SN	stem	Flaxton	OM417301	OM333615	-	ON624234	-		-		-
Pleosporales	Didymellaceae	Epicoccum sp. nov.		70883	SN	root	Mareeba	OM417302	OM333616	-	ON624235	-		-		-
Pleosporales	Didymellaceae	Epicoccum sp. nov.		70507	SE	leaf	Flaxton	OM417288	OM333602	-	ON624227	-		-		-
Pleosporales	Didymellaceae	Epicoccum sp. nov.		70564	SE	stem	Flaxton	OM417292	OM333606	-	ON624229	-		-		-
Pleosporales	Didymellaceae	Epicoccum sp. nov.		70565	SE	stem	Flaxton	OM417293	ON394571	-	ON624230	-		-		-
Pleosporales	Didymellaceae	Epicoccum sp. nov.		70566	SE	stem	Flaxton	OM417294	OM333607	-	ON624231	-		-		-
Pleosporales	Didymellaceae	Leptosphaerulina queenslandica	T	65632	SN	leaf	Taunton	MW481664	MW481665	-	MW626889	-		-		-
Pleosporales	Didymellaceae	Leptosphaerulina sp.		70187	SE	leaf	Flaxton	OM417280	OM333594	-	ON624224	-		-		-
Pleosporales	Didymosphaeriaceae	Neptunomyces sp.		66596	SN	leaf	Delaneys Creek	OM417248	OM333561	ON394574	-	-		-		ON995111	(2)
Pleosporales	Lentitheciaceae	Darksidea sp.		69697	SN	root	Mareeba	OM417271	OM333585	-	-	-		ON624189	(2)	-
Pleosporales	Lentitheciaceae	Keissleriella sporoboli	T	63688	SN	leaf	Taunton	MW682816	MW682815	-	-	-		OM001125	(2)	-
Pleosporales	Phaeosphaeriaceae	Parastagonospora sp.		70642	S?	leaf	Delaneys Creek	OM417297	OM333610	ON394586	-	-		-		-
Pleosporales	Phaeosphaeriaceae	Phaeosphaeria sp.		70650	SN	stem	Taunton	OM417299	OM333612	ON394587	-	-		-		-
Pleosporales	Phaeosphaeriaceae	Phaeosphaeria sp.		70656	SN	stem	Taunton	OM417300	OM333613	ON394588	-	-		ON624204	(2)	-
		Phaeosphaeria sp.		70506	SE	leaf	Flaxton	OM417287	OM333601	ON394581	-	-		ON624199	(2)	-
		Phaeosphaeriopsis sp.		70189	SE	leaf	Flaxton	OM417281	OM333595	ON394580	-	-		ON624195	(2)	-
Pleosporales	Phaeosphaeriaceae	Stagonospora tauntonensis	T	70573	SN	stem	Taunton	MW481668	MW481662	ON394585	-	-		OM219059	(2)	-
				70560	SN	leaf	Mutchilba	OM220028	OM220034	ON394582	-	-		OM219056	(2)	-
Pleosporales	Phaeosphaeriaceae	Stagonospora sp. nov.		70561	SN	leaf	Mareeba	OM417290	OM333604	ON394583	-	-		-		-
Pleosporales	Phaeosphaeriaceae	Stagonospora sp. nov.		70562	SN	leaf	Dimbulah	OM220029	OM220035	ON394584	-	-		OM219057	(2)	-
Pleosporales	Phaeosphaeriaceae	Stagonospora sp. nov.	T	66494	SN	leaf	Delaneys Creek	OM220027	OM220033	ON394573	-	-		OM219055	(2)	-
				70684	SN	leaf	Gladstone area	OM220030	OM220036	ON394589	-	-		OM219058	(2)	-
Pleosporales	Phaeosphaeriaceae	Stagonospora sp. nov.		70965	SN	leaf	Taunton	OM417304	OM333618	ON394590	-	-		-		-
Pleosporales	Pleosporaceae	Alternaria sp.		68520	SN	leaf	Delaneys Creek	OM417257	OM333571	-	-	-		-		-
Pleosporales	Pleosporaceae	Alternaria sp.		68540	SN	leaf	Delaneys Creek	OM417258	OM333572	-	-	-		-		-
Pleosporales	Pleosporaceae	Alternaria sp.		70508	S?	leaf	Flaxton	OM417289	OM333603	-	-	-		-		-
Pleosporales	Pleosporaceae	Bipolaris axonopicola		70592	SN	stem	Taunton	OM417296	OM333609	-	ON624232	ON995147	(1)	ON624202	(2)	-
Pleosporales	Pleosporaceae	Bipolaris yamadae		66493	SN	leaf	Delaneys Creek	OM417247	OM333560	-	ON624211	ON995143	(1)	ON624180	(2)	-
		Bipolaris secalis		70192	SE	leaf	Flaxton	OM417283	OM333597	-	ON624225	-		ON624196	(2)	-
		Bipolaris secalis		70193	SE	leaf	Flaxton	OM417284	OM333598	-	ON624226	-		ON624197	(2)	-
Pleosporales	Pleosporaceae	Curvularia ravenelii		66085	SN	leaf	Eton	OM417245	OM333558	-	-	-		ON624178	(2)	-
Pleosporales	Pleosporaceae	Curvularia ravenelii		66086	SN	leaf	Eton	OM417246	OM333559	-	ON624210	ON995142	(1)	ON624179	(2)	-
Pleosporales	Pleosporaceae	Curvularia sp.		69020	SN	leaf	Taunton	OM417263	OM333577	-	ON624216	ON995144	(1)	ON624176	(2)	-
Pleosporales	Pleosporaceae	Exserohilum sp.		70140	SN	leaf	Dimbulah	OM417276	OM333590	-	ON624222	ON995145	(1)	ON624191	(2)	-
Pleosporales	Pleosporaceae	Exserohilum rostratum		70177	SN	root	Delaneys Creek	OM417277	OM333591	-	ON624223	ON995146	(1)	ON624192	(2)	-
Pleosporales	Pyrenochaetopsidaceae	Pyrenochaetopsis sp.		69695	SN	leaf	Gladstone area	OM417270	OM333584	-	ON624218	-		-		ON995115	(1)
Pleosporales	Pyrenochaetopsidaceae			69700	SN	stem	Taunton	OM417273	OM333587	-	ON624219	-		-		ON995116	(1)
Pleosporales	Roussoellaceae	Roussoella solani		70885	SE	stem	Flaxton	OM417303	OM333617	-	ON624236	-		ON624205	(2)	-
		Roussoella sp.		70563	SE	stem	Flaxton	OM417291	OM333605	-	ON624228	-		ON624200	(2)	-
Trichosphaeriales	Trichosphaeriaceae	Nigrospora sphaerica		70186	SE	leaf	Flaxton	OM417279	OM333593	-	-	-		ON624194	(1)	-
		Nigrospora sphaerica		70195	SE	stem	Flaxton	OM417286	OM333600	-	-	-		ON624198	(1)	-
Xylariales	Hypoxylaceae	Hypoxylon sp.		68818	SN	leaf	Taunton	OM417259	OM333573	-	ON624214	-		-		ON995128	(1)
Xylariales	Hypoxylaceae	Hypoxylon sp.		68819	SN	leaf	Gympie area	OM417260	OM333574	-	ON624215	-		-		ON995127	(1)
Xylariales	Microdochiaceae	Microdochium dawsoniorum	T	65649	SN	leaf	Taunton	MK966337	ON394569	-	-	-		-		-
		Microdochium dawsoniorum		67439	SE	leaf	Taunton	MN492650	OM333563	-	ON624208	-		-		-
Xylariales	Michrodochiaceae	Microdochium ratticaudae	T	68298	SN	stem	Taunton	MW481661	MW481666	-	MW626890	-		-		-
#Host species from which culture was isolated: SN: Sporobolus natalensis; SE: Sporobolus elongatus; SJ: Sporobolus jacquemontii; and S?: Sporobolus sp. *Primer pairs used to amplify some genes vary by phylogeny: gapdh (1) gpd1 + gdp2 and (2) GDF + GDR; tef1-α (1) EF1-728F + EF2, (2) EF1-983F + EF1-2218R and (3) EF-1 + EF2; and tub2 (1) T1 + Bt2b and (2) TUB2FD + TUB4Rd. The details of these prime…
