# Supplementary material for: The diversity of microfungi associated with grasses in the Sporobolus indicus complex in Queensland, Australia
Source: Front Fungal Biol. 2022 Aug 19;3:956837. doi: 10.3389/ffunb.2022.956837 (PMC10512349; doi:10.3389/ffunb.2022.956837)
Supplement: Supplementary file 2 [file Table_2.xlsx]

## Sheet: Table S2
Supplementary Table S2. Target genes, their primers and PCR conditions used in this study
Target Gene	Primer pair		Primer Sequence (5`→ 3`)	Primer Reference	PCR conditions (Bioline MyTaq and NEB Phusion* Polymerase)
GAPDH (glyceraldehyde-3-phosphate dehydrogenase)	(1)	gpd1	CAACGGCTTCGGTCGCATTG	(Berbee et al. 1999)	MyTaq: 95°C 2 min; 35x (96°C 1 min; 55°C 1 min; 72°C 1 min), 72°C 10 min. Phusion: ATm = 60°C
		gpd2	GCCAAGCAGTTGGTTGTGC	(Berbee et al. 1999)
	(2)	GDF	GCCGTCAACGACCCCTTCATTGA	(Guerber et al. 2003)	MyTaq: 95°C 2 min; 35x (96°C 1 min; 60°C 1 min; 72°C 1 min), 72°C 10 min
		GDR	GGGTGGAGTCGTACTTGAGCATGT	(Guerber et al. 2003)
ITS (Internal Transcribed Spacer)		ITS1F	CTTGGTCATTTAGAGGAAGTAA	(Gardes and Bruns 1993)	MyTaq: 95°C 2 min; 34x (95°C 30 s; 55°C 30 s; 72°C 1 min), 72°C 10 min
		ITS4	TCCTCCGCTTATTGATATGC	(White et al. 1990)
LSU (Large subunit rRNA)		LROR	GTACCCGCTGAACTTAAGC	(Vilgalys and Hester 1990)	MyTaq: 96°C 2 min; 35x (94°C 30 s; 62°C 30 s; 72°C 1 min), 72°C 7 min
		LR5	ATCCTGAGGGAAACTTC	(Vilgalys and Hester 1990)
rpb2 (RNA polymerase II second largest subunit)		5F2	GGGGWGAYCAGAAGAAGGC	(Sung et al. 2007)	MyTaq: 95°C 5 min; 40x (95°C 45 s; 54°C 45 s; 72°C 1 min), 72°C 10 min. Phusion: ATm = 60°C
		7cR	CCCATRGCTTGYTTRCCCAT	(Liu et al. 1999)
SSU (Small subunit rRNA)		NS1	GTAGTCATATGCTTGTCTC	(White et al. 1990)	MyTaq: 95°C 3 min; 35x (95°C 30 s; 52°C 30 s; 72°C 1:20 min), 72°C 10 min
		NS4	CTTCCGTCAATTCCTTTAAG	(White et al. 1990)
TEF1-α (translation elongation factor 1-alpha)	(1)	EF1-728F	CATCGAGAAGTTCGAGAAGG	(Carbone and Kohn 1999)	MyTaq: 95°C 5 min; 35x (95°C 30 s; 55°C 30 s; 72°C 1 min), 72°C 10 min. Phusion: ATm = 56°C
		EF2	GGARGTACCAGTSATCATGTT	(O’Donnell et al. 1998)
	(2)	EF1-983F	GCYCCYGGHCAYCGTGAYTTYAT	(Schoch et al. 2009)	MyTaq: 95°C 2 min; 35x (95°C 30 s; 58°C 1 min; 72°C 1:20 min), 72°C 10 min. Phusion: ATm = 64°C
		EF1-2218R	ATGACACCRACRGCRACRGTYTG	(Schoch et al. 2009)
	(3)	EF-1	ATGGGTAAGGARGACAAGAC	(O’Donnell et al. 1998)	Phusion: ATm = 56°C
		EF2	GGARGTACCAGTSATCATGTT	(O’Donnell et al. 1998)
tub2 (beta-tubulin)	(1)	T1	AACATGCGTGAGATTGTAAGT	(O'Donnell and Cigelnik 1997)	MyTaq: 94°C 2 min; 35x (94°C 35 s; 52°C 55 s; 72°C 2 min), 72°C 10 min
		Bt2b	ACCCTCAGTGTAGTGACCCTTGGC	(Glass and Donaldson 1995)
	(2)	TUB2FD	GTBCACCTYCARACCGGYCARTG	(Aveskamp et al. 2009)	MyTaq: 95°C 3 min; 35x (95°C 30 s; 52°C 30 s; 72°C 1:20 min), 72°C 10 min
		TUB4Rd	CCRGAYTGRCCRAARACRAAGTTGTC	(Aveskamp et al. 2009)
*All reaction conditions for NEB Phusion Polymerase were the same apart from the annealing temperature (ATm°C), I.e.: 98°C 30 s; 35x(98°C 10 s; ATm°C 30 s; 72°C 15 s); 72°C 10 min
