# Supplementary material for: The diversity of microfungi associated with grasses in the Sporobolus indicus complex in Queensland, Australia
Source: Front Fungal Biol. 2022 Aug 19;3:956837. doi: 10.3389/ffunb.2022.956837 (PMC10512349; doi:10.3389/ffunb.2022.956837)
Supplement: Supplementary file 3 [file Table_3.xlsx]

## Sheet: Table S3
Supplementary Table S3: The reference isolates used in this study sorted by taxonomy and the number of the figure in which they appear, alongide the NCBI GenBank Nucleotide Database Accession Number for the genes used.
							Genbank Accession Numbers
Order	Family	Genes for Phylogeny	Figure #	Species	Strain	Type status	ITS	LSU	SSU	rpb2	gadph	tef1a	tub
Chaetosphaeriales	Chaetosphaeriaceae	ITS-LSU-tef1a	4A	Chloridium gonytrichii [AS OUTGROUP]	MFLUCC 16-1095	-	MK828622	MK835822	-	-	-	MN194075	-
Chaetosphaeriales	Chaetosphaeriaceae	ITS-LSU-tef1a	4A	Dictyochaeta aquatica	MFLU 15-2691	T	MH476572	MH476569	-	-	-	-	-
Chaetosphaeriales	Chaetosphaeriaceae	ITS-LSU-tef1a	4A	Dictyochaeta assamica	CBS 242.66	-	MH858788	MH870426	-	-	-	-	-
Chaetosphaeriales	Chaetosphaeriaceae	ITS-LSU-tef1a	4A	Dictyochaeta cangshanensis	MFLUCC 17-2214	T	MK828632	MK835832	-	-	-	MN194083	-
Chaetosphaeriales	Chaetosphaeriaceae	ITS-LSU-tef1a	4A	Dictyochaeta curvispora	CBS 114070	T	MH862954	-	-	-	-	-	-
Chaetosphaeriales	Chaetosphaeriaceae	ITS-LSU-tef1a	4A	Dictyochaeta ellipsoidea	MFLU 18-1612	T	NR_168798	NG_068633	-	-	-	MN194080	-
Chaetosphaeriales	Chaetosphaeriaceae	ITS-LSU-tef1a	4A	Dictyochaeta fertilis	CBS 624.77	-	AF178540	-	-	-	-	-	-
Chaetosphaeriales	Chaetosphaeriaceae	ITS-LSU-tef1a	4A	Dictyochaeta lignicola	MFLU 18-1613	T	MK828630	NG_068634	-	-	-	MN194081	-
Chaetosphaeriales	Chaetosphaeriaceae	ITS-LSU-tef1a	4A	Dictyochaeta mimusopis	CBS 143435	T	MH107888	MH107935	-	-	-	-	-
Chaetosphaeriales	Chaetosphaeriaceae	ITS-LSU-tef1a	4A	Dictyochaeta pandanicola	KUMCC 16-0153	T	MH388338	MH376710	-	-	-	MH388373	-
Chaetosphaeriales	Chaetosphaeriaceae	ITS-LSU-tef1a	4A	Dictyochaeta septata	CBS 143386	T	MH107889	MH107936	-	-	-	-	-
Chaetosphaeriales	Chaetosphaeriaceae	ITS-LSU-tef1a	4A	Dictyochaeta siamensis	MFLUCC 15-0614	T	KX609955	KX609952	-	-	-	-	-
Chaetosphaeriales	Chaetosphaeriaceae	ITS-LSU-tef1a	4A	Dictyochaeta simplex	MFLU 19-0202	-	MN104609	MN104620	-	-	-	-	-
Chaetosphaeriales	Chaetosphaeriaceae	ITS-LSU-tef1a	4A	Dictyochaeta submersa	MFLU 18-2321	T	MK828631	NG_068635	-	-	-	-	-
Chaetosphaeriales	Chaetosphaeriaceae	ITS-LSU-tef1a	4A	Dictyochaeta terminalis	MFLU 19-0214	T	NR_166297	MN104624	-	-	-	-	-
Chaetosphaeriales	Chaetosphaeriaceae	ITS-LSU-tef1a	4A	Dictyochaeta triseptata	CPC 24797	-	KR611880	-	-	-	-	-	-
Chaetosphaeriales	Chaetosphaeriaceae	ITS-LSU-tef1a	4A	Infundibulomyces cupulata	BCC 11929	T	EF113976	EF113979	-	-	-	-	-
Chaetosphaeriales	Chaetosphaeriaceae	ITS-LSU	4B	Dictyochaeta ellipsoidea [AS OUTGROUP]	MFLU 18-1612	T	NR_168798	NG_068633	-	-	-	-	-
Chaetosphaeriales	Chaetosphaeriales insertae sedis	ITS-LSU	4B	Erythromada lanciospora	SMH 1526	-	-	DQ231442	-	-	-	-	-
Chaetosphaeriales	Chaetosphaeriales insertae sedis	ITS-LSU	4B	Leptosporella arengae	MFLUCC 15-0330	-	MG272255	MG272246	-	-	-	-	-
Chaetosphaeriales	Chaetosphaeriales insertae sedis	ITS-LSU	4B	Leptosporella bambusae	MFLUCC 12-0846	T	NR_154130	NG_059674	-	-	-	-	-
Chaetosphaeriales	Chaetosphaeriales insertae sedis	ITS-LSU	4B	Leptosporella gregaria	MFLUCC 13-0826	-	-	MF489183	-	-	-	-	-
Chaetosphaeriales	Chaetosphaeriales insertae sedis	ITS-LSU	4B	Neoleptosporella camporesiana	MFLUCC 15-1016	T	MN699136	MN699131	-	-	-	-	-
Chaetosphaeriales	Chaetosphaeriales insertae sedis	ITS-LSU	4B	Neoleptosporella clematidis	MFLU 17-1482	T	-	NG_073777	-	-	-	-	-
Chaetosphaeriales	Chaetosphaeriales insertae sedis	ITS-LSU	4B	Neoleptosporella yunnanensis	KUMCC 21-0014	-	OL352056	OL473548	-	-	-	-	-
Chaetosphaeriales	Chaetosphaeriales insertae sedis	ITS-LSU	4B	Rimaconus coronatus	SMH 5212	T	-	NG_060084	-	-	-	-	-
Chaetosphaeriales	Chaetosphaeriales insertae sedis	ITS-LSU	4B	Rimaconus jamaicensis	SMH 4782	-	-	HM171293	-	-	-	-	-
Dothideales	Saccotheciaceae	ITS-LSU-rpb2-tub	5	Aureobasidium caulivorum	CBS 242.64	-	AJ244251	MH870057	-	-	-	-	-
Dothideales	Saccotheciaceae	ITS-LSU-rpb2-tub	5	Aureobasidium iranianum	CCTU 268	T	JX205092	NG_057049	-	-	-	-	-
Dothideales	Saccotheciaceae	ITS-LSU-rpb2-tub	5	Aureobasidium leucospermi	CPC 15081	-	JN712487	JN712553	-	-	-	-	-
Dothideales	Saccotheciaceae	ITS-LSU-rpb2-tub	5	Aureobasidium lini	CBS 125.21	T	AJ244252	NG_056962	-	KT693984	-	-	FJ157873
Dothideales	Saccotheciaceae	ITS-LSU-rpb2-tub	5	Aureobasidium mangrovei	CBS 142331	-	MK968770	MK968773	-	-	-	-	-
Dothideales	Saccotheciaceae	ITS-LSU-rpb2-tub	5	Aureobasidium melanogenum	CBS 105.22	T	FJ150886	FJ150926	-	-	-	-	FJ157858
Dothideales	Saccotheciaceae	ITS-LSU-rpb2-tub	5	Aureobasidium namibiae	CBS 147.97	T	KT693730	FJ150937	-	KT693973	-	-	FJ157863
Dothideales	Saccotheciaceae	ITS-LSU-rpb2-tub	5	Aureobasidium pini	CFCC 52778	-	MK184533	MK184535	-	-	-	-	-
Dothideales	Saccotheciaceae	ITS-LSU-rpb2-tub	5	Aureobasidium proteae	CBS 111973	-	KT693732	JN712558	-	KT693975	-	-	-
Dothideales	Saccotheciaceae	ITS-LSU-rpb2-tub	5	Aureobasidium pullulans	CBS 584.75	T	KT693733	FJ150942	-	DQ470906	-	-	FJ157869
Dothideales	Saccotheciaceae	ITS-LSU-rpb2-tub	5	Aureobasidium subglaciale	CBS 123387	T	KT693735	MH874818	-	-	-	-	-
Dothideales	Saccotheciaceae	ITS-LSU-rpb2-tub	5	Aureobasidium thailandense	NRRL 58539	T	JX462674	-	-	-	-	-	EU719407
Dothideales	Saccotheciaceae	ITS-LSU-rpb2-tub	5	Columnosphaeria fagi	CBS 171.93	T	KT693737	AY016359	-	KT693980	-	-	-
Dothideales	Saccotheciaceae	ITS-LSU-rpb2-tub	5	Dothiora prunorum	CBS 933.72	T	MH860630	KU728551	-	-	-	-	-
Dothideales	Saccotheciaceae	ITS-LSU-rpb2-tub	5	Kabatiella bupleuri	CBS 131303	-	KT693739	-	-	KT693982	-	-	-
Dothideales	Saccotheciaceae	ITS-LSU-rpb2-tub	5	Kabatiella harpospora	CBS 122914	-	KT693741	-	-	-	-	-	-
Dothideales	Saccotheciaceae	ITS-LSU-rpb2-tub	5	Kabatiella microsticta	CBS 342.66	-	EU167608	FJ150945	-	KT693985	-	-	-
Dothideales	Saccotheciaceae	ITS-LSU-rpb2-tub	5	Moringomyces phantasmae	CBS 146830	T	MW175364	MW175404	-	-	-	-	-
Dothideales	Saccotheciaceae	ITS-LSU-rpb2-tub	5	Roussoella tuberculata	MFLUCC 13-0854	T	KU940132	-	-	-	-	-	-
Dothideales	Saccotheciaceae	ITS-LSU-rpb2-tub	5	Roussoella verrucispora	CBS 125434	T	KJ474832	AB524622	-	AB539102	-	-	AB539115
Dothideales	Saccotheciaceae	ITS-LSU-rpb2-tub	5	Saccothecium rubi	MFLUCC 14-1171	T	NR_148096	NG_059644	-	-	-	-	-
Dothideales	Saccotheciaceae	ITS-LSU-rpb2-tub	5	Saccothecium sepincola	CBS 748.71	-	MH860330	-	-	-	-	-	-
Dothideales	Saccotheciaceae	ITS-LSU-rpb2-tub	5	Selenophoma australiensis	CBS 124776	T	NR_156527	MH874929	-	-	-	-	-
Dothideales	Saccotheciaceae	ITS-LSU-rpb2-tub	5	Selenophoma linicola	CBS 468.48	T	MH856436	EU754212	-	-	-	-	-
Dothideales	Saccotheciaceae	ITS-LSU-rpb2-tub	5	Selenophoma mahoniae	CBS 388.92	-	KT693746	EU754213	-	KT693987	-	-	-
Dothideales	Zalariaceae	ITS-LSU-rpb2-tub	5	Zalaria alba [AS OUTGROUP]	DAOMC 250847	T	NR_153465	NG_060009	-	KX579105	-	-	KX579117
Glomerellales	Glomerellaceae	ITS-GADPH-tub	6	Colletotrichum aenigma	ICMP 18608	T	JX010244	-	-	-	JX010044	-	JX010389
Glomerellales	Glomerellaceae	ITS-GADPH-tub	6	Colletotrichum aeschynomenes	ICMP 17673	T	JX010176	-	-	-	JX009930	-	JX010392
Glomerellales	Glomerellaceae	ITS-GADPH-tub	6	Colletotrichum alatae	ICMP 17919	T	JX010190	-	-	-	JX009990	-	JX010383
Glomerellales	Glomerellaceae	ITS-GADPH-tub	6	Colletotrichum alienum	ICMP 12071	T	JX010251	-	-	-	JX010028	-	JX010411
Glomerellales	Glomerellaceae	ITS-GADPH-tub	6	Colletotrichum annellatum	CBS 129826	T	JQ005222	-	-	-	JQ005309	-	JQ005656											btub
Glomerellales	Glomerellaceae	ITS-GADPH-tub	6	Colletotrichum aotearoa	ICMP 18537	T	JX010205	-	-	-	JX010005	-	JX010420
Glomerellales	Glomerellaceae	ITS-GADPH-tub	6	Colletotrichum arxii	CBS 132511	T	NR_132055	-	-	-	KF687843	-	KF687881
Glomerellales	Glomerellaceae	ITS-GADPH-tub	6	Colletotrichum asianum	ICMP 18580	T	FJ972612	-	-	-	JX010053	-	JX010406
Glomerellales	Glomerellaceae	ITS-GADPH-tub	6	Colletotrichum baltimorense	SD 11	T	JX076866	-	-	-	-	-	-
Glomerellales	Glomerellaceae	ITS-GADPH-tub	6	Colletotrichum beeveri	CBS 128527	T	JQ005171	-	-	-	JQ005258	-	JQ005605
Glomerellales	Glomerellaceae	ITS-GADPH-tub	6	Colletotrichum boninense	MAFF 305972	T	AB051400	-	-	-	GQ221769	-	-
Glomerellales	Glomerellaceae	ITS-GADPH-tub	6	Colletotrichum brasiliense	CBS 128501	T	JQ005235	-	-	-	JQ005322	-	JQ005669
Glomerellales	Glomerellaceae	ITS-GADPH-tub	6	Colletotrichum brassicicola	CBS 101059	T	JQ005172	-	-	-	JQ005259	-	JQ005606
Glomerellales	Glomerellaceae	ITS-GADPH-tub	6	Colletotrichum caudisporum	CGMCC 3.15106	T	NR_160993	-	-	-	-	-	-
Glomerellales	Glomerellaceae	ITS-GADPH-tub	6	Colletotrichum cereale	CBS 129663	-	JQ005774	-	-	-	-	-	JQ005858
Glomerellales	Glomerellaceae	ITS-GADPH-tub	6	Colletotrichum chlorophyti	IMI 103806	T	GU227894	-	-	-	GU228286	-	GU228188
Glomerellales	Glomerellaceae	ITS-GADPH-tub	6	Colletotrichum cigarro	ICMP 18539	T	JX010230	-	-	-	JX009966	-	JX010434
Glomerellales	Glomerellaceae	ITS-GADPH-tub	6	Colletotrichum citricola	K 10	-	MT318556	-	-	-	-	-	-
Glomerellales	Glomerellaceae	ITS-GADPH-tub	6	Colletotrichum clidemiae	ICMP 18658	T	JX010265	-	-	-	JX009989	-	JX010438
Glomerellales	Glomerellaceae	ITS-GADPH-tub	6	Colletotrichum cliviicola [AS OUTGROUP]	CSSK4	T	GQ485607	-	-	-	GQ856756	-	-
Glomerellales	Glomerellaceae	ITS-GADPH-tub	6	Colletotrichum colombiense	CBS 129818	T	JQ005174	-	-	-	JQ005261	-	JQ005608
Glomerellales	Glomerellaceae	ITS-GADPH-tub	6	Colletotrichum constrictum	CBS 128504	T	JQ005238	-	-	-	JQ005325	-	JQ005672
Glomerellales	Glomerellaceae	ITS-GADPH-tub	6	Colletotrichum cordylinicola	ICMP 18579	T	JX010226	-	-	-	JX009975	-	JX010440
Glomerellales	Glomerellaceae	ITS-GADPH-tub	6	Colletotrichum cymbidiicola	IMI 347923	T	JQ005166	-	-	-	JQ005253	-	JQ005600
Glomerellales	Glomerellaceae	ITS-GADPH-tub	6	Colletotrichum dacrycarpi	CBS 130241	T	JQ005236	-	-	-	JQ005323	-	JQ005670
Glomerellales	Glomerellaceae	ITS-GADPH-tub	6	Colletotrichum duyunense	CGMCC 3.15105	T	NR_160992	-	-	-	-	-	-
Glomerellales	Glomerellaceae	ITS-GADPH-tub	6	Colletotrichum echinochloae	MAFF 511473	T	AB439811	-	-	-	-	-	-
Glomerellales	Glomerellaceae	ITS-GADPH-tub	6	Colletotrichum eleusines	MAFF 511155	T	JX519218	-	-	-	-	-	JX519243
Glomerellales	Glomerellaceae	ITS-GADPH-tub	6	Colletotrichum endophytum	CGMCC 3.15108	T	NR_137099	-	-	-	-	-	-
Glomerellales	Glomerellaceae	ITS-GADPH-tub	6	Colletotrichum eremochloae	CBS 129661	T	JX519220	-	-	-	-	-	JX519245
Glomerellales	Glomerellaceae	ITS-GADPH-tub	6	Colletotrichum falcatum	CBS 147945	-	JQ005772	-	-	-	-	-	JQ005856
Glomerellales	Glomerellaceae	ITS-GADPH-tub	6	Colletotrichum fructicola	ICMP 18581	T	JX010165	-	-	-	JX010033	-	JX010405
Glomerellales	Glomerellaceae	ITS-GADPH-tub	6	Colletotrichum gigasporum	MFUCC 110113	T	JN050242	-	-	-	-	-	-
Glomerellales	Glomerellaceae	ITS-GADPH-tub	6	Colletotrichum gloeosporioides	ICMP 17821	T	JX010152	-	-	-	JX010056	-	JX010445
Glomerellales	Glomerellaceae	ITS-GADPH-tub	6	Colletotrichum graminicola	CBS 130836	T	DQ003110	-	-	-	-	-	JQ005851
Glomerellales	Glomerellaceae	ITS-GADPH-tub	6	Colletotrichum grevilleae	CBS 132879	T	NR_163525	-	-	-	-	-	-
Glomerellales	Glomerellaceae	ITS-GADPH-tub	6	Colletotrichum hanaui	MAFF 305404	T	JX519217	-	-	-	-	-	JX519242
Glomerellales	Glomerellaceae	ITS-GADPH-tub	6	Colletotrichum henanense	CGMCC 3.17354	T	NR_160816	-	-	-	-	-	-
Glomerellales	Glomerellaceae	ITS-GADPH-tub	6	Colletotrichum hippeastri	CBS 125376	T	JQ005231	-	-	-	JQ005318	-	JQ005665
Glomerellales	Glomerellaceae	ITS-GADPH-tub	6	Colletotrichum horii	ICMP 10492	T	GQ329690	-	-	-	GQ329681	-	JX010450
Glomerellales	Glomerellaceae	ITS-GADPH-tub	6	Colletotrichum jacksonii	MAFF 305460	T	JX519216	-	-	-	-	-	JX519241
Glomerellales	Glomerellaceae	ITS-GADPH-tub	6	Colletotrichum jiangxiense	CGMCC 3.17363	T	NR_152279	-	-	-	-	-	-
Glomerellales	Glomerellaceae	ITS-GADPH-tub	6	Colletotrichum kahawae	ICMP 17816	T	GU174550	-	-	-	GU174562	-	JX010444
Glomerellales	Glomerellaceae	ITS-GADPH-tub	6	Colletotrichum karsti	CBS 132134	T	HM585409	-	-	-	HM585391	-	HM585428
Glomerellales	Glomerellaceae	ITS-GADPH-tub	6	Colletotrichum magnisporum	CBS 398.84	T	NR_132056	-	-	-	KF687842	-	KF687882
Glomerellales	Glomerellaceae	ITS-GADPH-tub	6	Colletotrichum miscanthi	MAFF 510857	T	JX519221	-	-	-	-	-	JX519246
Glomerellales	Glomerellaceae	ITS-GADPH-tub	6	Colletotrichum musae	CBS 116870	T	JX010146	-	-	-	JX010050	-	HQ596280
Glomerellales	Glomerellaceae	ITS-GADPH-tub	6	Colletotrichum navitas	CBS 125086	T	GQ919067	-	-	-	-	-	JQ005853
Glomerellales	Glomerellaceae	ITS-GADPH-tub	6	Colletotrichum nicholsonii	MAFF 511115	-	EU554126	-	-	-	-	-	JQ005854
Glomerellales	Glomerellaceae	ITS-GADPH-tub	6	Colletotrichum novae-zelandiae	CBS 128505	T	JQ005228	-	-	-	JQ005315	-	JQ005662
Glomerellales	Glomerellaceae	ITS-GADPH-tub	6	Colletotrichum nupharicola	ICMP 18187	T	JX010187	-	-	-	JX009972	-	JX010398
Glomerellales	Glomerellaceae	ITS-GADPH-tub	6	Colletotrichum oncidii	CBS 129828	T	JQ005169	-	-	-	JQ005256	-	JQ005603
Glomerellales	Glomerellaceae	ITS-GADPH-tub	6	Colletotrichum parsonsiae	CBS 128525	T	JQ005233	-	-	-	JQ005320	-	JQ005667
Glomerellales	Glomerellaceae	ITS-GADPH-tub	6	Colletotrichum paspali	MAFF 305403	-	EU554100	-	-	-	-	-	JX519244
Glomerellales	Glomerellaceae	ITS-GADPH-tub	6	Colletotrichum petchii	CBS 378.94	T	JQ005223	-	-	-	JQ005310	-	JQ005657
Glomerellales	Glomerellaceae	ITS-GADPH-tub	6	Colletotrichum phaseolorum	CBS 157.36	-	GU227896	-	-	-	GU228288	-	GU228190
Glomerellales	Glomerellaceae	ITS-GADPH-tub	6	Colletotrichum phyllanthi	CBS 175.67	T	JQ005221	-	-	-	JQ005308	-	JQ005655
Glomerellales	Glomerellaceae	ITS-GADPH-tub	6	Colletotrichum proteae	CBS 132882	T	NR_160995	-	-	-	-	-	-
Glomerellales	Glomerellaceae	ITS-GADPH-tub	6	Colletotrichum pseudomajus	CBS 571.88	T	NR_132059	-	-	-	KF687826	-	KF687883
Glomerellales	Glomerellaceae	ITS-GADPH-tub	6	Colletotrichum psidii	CBS 145.29	T	JX010219	-	-	-	JX009967	-	JX010443
Glomerellales	Glomerellaceae	ITS-GADPH-tub	6	Colletotrichum queenslandicum	ICMP 1778	T	JX010276	-	-	-	JX009934	-	JX010414
Glomerellales	Glomerellaceae	ITS-GADPH-tub	6	Colletotrichum radicis	CBS 529.93	T	NR_132057	-	-	-	KF687825	-	KF687869
Glomerellales	Glomerellaceae	ITS-GADPH-tub	6	Colletotrichum rhexiae	CBS 133134	T	NR_144797	-	-	-	-	-	-
Glomerellales	Glomerellaceae	ITS-GADPH-tub	6	Colletotrichum salsolae	ICMP 19051	T	JX010242	-	-	-	JX009916	-	JX010403
Glomerellales	Glomerellaceae	ITS-GADPH-tub	6	Colletotrichum siamense	ICMP 18578	T	JX010171	-	-	-	JX009924	-	JX010404
Glomerellales	Glomerellaceae	ITS-GADPH-tub	6	Colletotrichum somersetense	JAC 1110	-	JX076861	-	-	-	-	-	-
Glomerellales	Glomerellaceae	ITS-GADPH-tub	6	Colletotrichum sublineola	CBS 131301	T	DQ003114	-	-	-	-	-	JQ005855
Glomerellales	Glomerellaceae	ITS-GADPH-tub	6	Colletotrichum theobromicola	ICMP 18649	T	JX010294	-	-	-	JX010006	-	JX010447
Glomerellales	Glomerellaceae	ITS-GADPH-tub	6	Colletotrichum ti	ICMP 4832	T	JX010269	-	-	-	JX009952	-	JX010442
Glomerellales	Glomerellaceae	ITS-GADPH-tub	6	Colletotrichum torulosum	CBS 128544	T	JQ005164	-	-	-	JQ005251	-	JQ005598
Glomerellales	Glomerellaceae	ITS-GADPH-tub	6	Colletotrichum tropicale	CBS 124949	T	JX010264	-	-	-	JX010007	-	JX010407
Glomerellales	Glomerellaceae	ITS-GADPH-tub	6	Colletotrichum vietnamense	CBS 125478	T	NR_132058	-	-	-	KF687832	-	KF687877
Glomerellales	Glomerellaceae	ITS-GADPH-tub	6	Colletotrichum viniferum	CBS 130643	T	NR_160811	-	-	-	-	-	-
Glomerellales	Glomerellaceae	ITS-GADPH-tub	6	Colletotrichum xanthorrhoeae	ICMP 17903	T	GU174551	-	-	-	GU174563	-	JX010448
Glomerellales	Glomerellaceae	ITS-GADPH-tub	6	Colletotrichum zoysiae	MAFF 238573	T	JX076871	-	-	-	-	-	-
Helotiales	Helotiales incertae sedis	ITS-LSU-rpb2-SSU	7	Microglossum olivaceum [AS OUTGROUP}	TU 101778	-	MH752066	KX090817	KX090868	KX090718	-	-	-
Helotiales	Helotiales incertae sedis	ITS-LSU-rpb2-SSU	7	Scytalidium album	CBS 372.65	T	NR_160102	-	-	-	-	-	-
Helotiales	Helotiales incertae sedis	ITS-LSU-rpb2-SSU	7	Scytalidium aurantiacum	CBS 374.65	T	MH858619	MH870259	-	-	-	-	-
Helotiales	Helotiales incertae sedis	ITS-LSU-rpb2-SSU	7	Scytalidium chinense	HSAUP 061091	-	HQ213805	HQ221579	-	-	-	-	-
Helotiales	Helotiales incertae sedis	ITS-LSU-rpb2-SSU	7	Scytalidium circinatum	CBS 654.89	T	NR_160180	-	-	-	-	-	-
Helotiales	Helotiales incertae sedis	ITS-LSU-rpb2-SSU	7	Scytalidium cuboideum	CBS 241.62	-	MH858144	MH858144	MF992682	GQ290134	-	-	-
Helotiales	Helotiales incertae sedis	ITS-LSU-rpb2-SSU	7	Scytalidium flavobrunneum	CBS 244.59	T	MH857854	MH857854	-	-	-	-	-
Helotiales	Helotiales incertae sedis	ITS-LSU-rpb2-SSU	7	Scytalidium ganodermophthora	UAMH 10321	T	NR_137727	-	NG_065566	GQ290126	-	-	-
Helotiales	Helotiales incertae sedis	ITS-LSU-rpb2-SSU	7	Scytalidium indonesiacum	CBS 259.81	T	MH861338	MH873098	-	-	-	-	-
Helotiales	Helotiales incertae sedis	ITS-LSU-rpb2-SSU	7	Scytalidium infestans	CBS 161.91	T	MH862246	MH862246	-	-	-	-	-
Helotiales	Helotiales incertae sedis	ITS-LSU-rpb2-SSU	7	Scytalidium japonicum	CBS 494.88	T	MH862141	-	-	-	-	-	-
Helotiales	Helotiales incertae sedis	ITS-LSU-rpb2-SSU	7	Scytalidium lignicola	UAMH 1502	T	NR_121314	-	NG_061078	GQ428330	-	-	-
Helotiales	Helotiales incertae sedis	ITS-LSU-rpb2-SSU	7	Scytalidium multiseptatum	CBS 241.68	-	MH859124	MH870836	-	-	-	-	-
Helotiales	Helotiales incertae sedis	ITS-LSU-rpb2-SSU	7	Scytalidium sphaerospora	ATCC 34392	T	GQ272624	-	GQ280405	GQ290127	-	-	-
Helotiales	Helotiales incertae sedis	ITS-LSU-rpb2-SSU	7	Scytalidium terminale	CBS 171.40	T	MH856079	-	-	-	-	-	-
Helotiales	Helotiales incertae sedis	ITS-LSU-rpb2-SSU	7	Scytalidium tibetense	HSAUP 061127	-	HQ213808	HQ221582	-	-	-	-	-
Helotiales	Helotiales incertae sedis	ITS-LSU-rpb2-SSU	7	Scytalidium uredinicola	CBS 578.75	T	MH860954	-	-	-	-	-	-
Helotiales	Helotiales incertae sedis	ITS-LSU-rpb2-SSU	7	Scytalidium vaccinii	CBS 652.89	T	NR_160179	-	-	-	-	-	-
Helotiales	Helotiales incertae sedis	ITS-LSU-rpb2-SSU	7	Scytalidium verruculosum	HSAUP 061195	-	HQ213809	-	-	-	-	-	-
Hypocreales	Clavicipitaceae	rpb2-tef1a-LSU	8A	Aciculosporium oplismeni	TNS F-87159	T	-	-	-	LC572054	-	LC572040	-
Hypocreales	Clavicipitaceae	rpb2-tef1a-LSU	8A	Aciculosporium sasicola	MAFF 246967	-	-	-	-	LC572051	-	LC572037	-
Hypocreales	Clavicipitaceae	rpb2-tef1a-LSU	8A	Balansia henningsiana	GAM 16112	-	-	-	-	DQ522413	-	AY489610	-
Hypocreales	Clavicipitaceae	rpb2-tef1a-LSU	8A	Balansia pilulaeformis	AEG 94-2	-	-	AF543788	-	DQ522414	-	DQ522319	-
Hypocreales	Clavicipitaceae	rpb2-tef1a-LSU	8A	Claviceps purpurea	GAM 12885	-	-	AF543789	-	DQ522417	-	AF543778	-
Hypocreales	Clavicipitaceae	rpb2-tef1a-LSU	8A	Conoideocrella luteorostrata	NHJ 12516	-	-	EF468849	-	EF468946	-	EF468800	-
Hypocreales	Clavicipitaceae	rpb2-tef1a-LSU	8A	Conoideocrella tenuis	NHJ 6293	-	-	EU369044	-	EU369087	-	EU369029	-
Hypocreales	Clavicipitaceae	rpb2-tef1a-LSU	8A	Conoideocrella tenuis	NHJ 6791	-	-	EU369046	-	EU369089	-	EU369028	-
Hypocreales	Clavicipitaceae	rpb2-tef1a-LSU	8A	Dussiella tuberiformis	-	-	-	-	-	JQ257020	-	JQ257027	-
Hypocreales	Clavicipitaceae	rpb2-tef1a-LSU	8A	Epichloe typhina	ATCC 56429	-	-	U17396	-	DQ522440	-	AF543777	-
Hypocreales	Clavicipitaceae	rpb2-tef1a-LSU	8A	Keithomyces carneus	CBS 239.32	T	-	EF468843	-	EF468938	-	EF468789	-
Hypocreales	Clavicipitaceae	rpb2-tef1a-LSU	8A	Marquandomyces marquandii	CBS 182.27	T	-	EF468845	-	EF468942	-	EF468793	-
Hypocreales	Clavicipitaceae	rpb2-tef1a-LSU	8A	Metapochonia goniodes	CBS 891.72	T	-	AF339550	-	DQ522458	-	DQ522354	-
Hypocreales	Clavicipitaceae	rpb2-tef1a-LSU	8A	Metarhizium flavum	BCC 90870	-	-	MN781874	-	MN781822	-	MN781731	-
Hypocreales	Clavicipitaceae	rpb2-tef1a-LSU	8A	Metarhizium minus	ARSEF 2037	T	-	AF339531	-	DQ522454	-	DQ522353	-
Hypocreales	Clavicipitaceae	rpb2-tef1a-LSU	8A	Moelleriella oxystoma	BCC 8406	-	-	DQ384943	-	DQ452467	-	DQ384978	-
Hypocreales	Clavicipitaceae	rpb2-tef1a-LSU	8A	Myriogenospora atramentosa	AEG 96-32	-	-	AY489733	-	DQ522455	-	AY489628	-
Hypocreales	Clavicipitaceae	rpb2-tef1a-LSU	8A	Orbiocrella petchii	NHJ 6209	-	-	EU369039	-	EU369081	-	EU369023	-
Hypocreales	Clavicipitaceae	rpb2-tef1a-LSU	8A	Orbiocrella petchii	NHJ 6240	-	-	EU369038	-	EU369082	-	EU369022	-
Hypocreales	Clavicipitaceae	rpb2-tef1a-LSU	8A	Petchia siamensis	BCC 68420	T	-	MK632087	-	MK632140	-	-	-
Hypocreales	Clavicipitaceae	rpb2-tef1a-LSU	8A	Pochonia chlamydosporia	CBS 504.66	T	-	AF339544	-	EF469120	-	EF469069	-
Hypocreales	Clavicipitaceae	rpb2-tef1a-LSU	8A	Purpureocillium lilacinum	CBS 284.36	T	-	-	-	EF468941	-	EF468792	-
Hypocreales	Clavicipitaceae	rpb2-tef1a-LSU	8A	Purpureomyces khaoyaiensis	BCC 1376	-	-	KX983462	-	KX983465	-	KX983457	-
Hypocreales	Clavicipitaceae	rpb2-tef1a-LSU	8A	Purpureomyces khaoyaiensis	BCC 14290	-	-	JF415970	-	KX983466	-	JF416012	-
Hypocreales	Clavicipitaceae	rpb2-tef1a-LSU	8A	Purpureomyces pyriformis	BCC 85074	T	-	MN781873	-	MN781821	-	MN781730	-
Hypocreales	Clavicipitaceae	rpb2-tef1a-LSU	8A	Purpureomyces pyriformis	BCC 85348	-	-	-	-	MN781820	-	-	-
Hypocreales	Clavicipitaceae	rpb2-tef1a-LSU	8A	Rotiferophthora angustispora	CBS 101437	-	-	AF339535	-	DQ522460	-	AF543776	-
Hypocreales	Clavicipitaceae	rpb2-tef1a-LSU	8A	Shimizuomyces paradoxus	EFCC 6279	-	-	EF469084	-	EF469117	-	EF469071	-
Hypocreales	Clavicipitaceae	rpb2-tef1a-LSU	8A	Shimizuomyces paradoxus	EFCC 6564	-	-	EF469083	-	EF469118	-	EF469072	-
Hypocreales	Clavicipitaceae	rpb2-tef1a-LSU	8A	Simplicillium lanosoniveum	CBS 704.86	-	-	AF339553	-	DQ522464	-	DQ522358	-
Hypocreales	Clavicipitaceae	rpb2-tef1a-LSU	8A	Ustilaginoidea virens	MAFF 240421	-	-	JQ257011	-	JQ257017	-	JQ257024	-
Hypocreales	Cordycipitaceae	rpb2-tef1a-LSU	8A	Simplicillium calcicola [AS OUTGROUP]	CGMCC 3.17944	-	-	KU746751	-	KY883258	-	KX855251	-
Hypocreales	Hypocreales incertae sedis	ITS-LSU-tub	8C	Acremonium acutatum [AS OUTGROUP]	CBS 682.71	T	NR_163811	HQ231965	-	-	-	-	-
Hypocreales	Nectriaceae	ITS-LSU-rpb2-tef1a-tub	8B	Fusarium acutatum	NRRL 13308	T	MH862669	U34544	-	KT154005	-	AF160276	U34431
Hypocreales	Nectriaceae	ITS-LSU-rpb2-tef1a-tub	8B	Fusarium agapanthi	NRRL 54465	T	-	-	-	KU900626	-	KU900631	KU900636
Hypocreales	Nectriaceae	ITS-LSU-rpb2-tef1a-tub	8B	Fusarium andiyazi	CBS 119857	-	KR071651	KU604058	-	-	-	KP662901	KP662894
Hypocreales	Nectriaceae	ITS-LSU-rpb2-tef1a-tub	8B	Fusarium anthophilum	NRRL 13602	T	-	-	-	KT154006	-	AF160292	U61541
Hypocreales	Nectriaceae	ITS-LSU-rpb2-tef1a-tub	8B	Fusarium bactridioides	NRRL 20476	-	U34576	-	-	-	-	AF160290	U34434
Hypocreales	Nectriaceae	ITS-LSU-rpb2-tef1a-tub	8B	Fusarium begoniae	NRRL 25300	T	-	-	-	-	-	AF160293	U61543
Hypocreales	Nectriaceae	ITS-LSU-rpb2-tef1a-tub	8B	Fusarium brevicatenulatum	NRRL 25446	T	U61675	U61649	-	-	-	AF160265	-
Hypocreales	Nectriaceae	ITS-LSU-rpb2-tef1a-tub	8B	Fusarium bulbicola	NRRL 13618	T	NR_152942	U61650	-	KF466404	-	AF160294	U61546
Hypocreales	Nectriaceae	ITS-LSU-rpb2-tef1a-tub	8B	Fusarium coicis	RBG 5368	T	-	-	-	KP083274	-	KP083251	-
Hypocreales	Nectriaceae	ITS-LSU-rpb2-tef1a-tub	8B	Fusarium concentricum	NRRL 25181	T	NR_111886	U61652	-	-	-	AF160282	U61548
Hypocreales	Nectriaceae	ITS-LSU-rpb2-tef1a-tub	8B	Fusarium dlaminii	NRRL 13164	T	U34572	U34543	-	-	-	AF160277	U34430
Hypocreales	Nectriaceae	ITS-LSU-rpb2-tef1a-tub	8B	Fusarium ficicrescens	CBS 125178	T	NR_152915	KU604063	-	KT154002	-	KP662899	KP662896
Hypocreales	Nectriaceae	ITS-LSU-rpb2-tef1a-tub	8B	Fusarium fracticaudum	CMW 25245	-	-	-	-	-	-	KJ541059	KJ541051
Hypocreales	Nectriaceae	ITS-LSU-rpb2-tef1a-tub	8B	Fusarium fractiflexum	NRRL 28852	T	-	-	-	-	-	AF160288	AF160315
Hypocreales	Nectriaceae	ITS-LSU-rpb2-tef1a-tub	8B	Fusarium fujikuroi	CBS 221.76	T	NR_111889	KU604096	-	KU604255	-	KR071741	KU603884
Hypocreales	Nectriaceae	ITS-LSU-rpb2-tef1a-tub	8B	Fusarium globosum	NRRL 26131	T	-	-	-	KF466406	-	AF160285	-
Hypocreales	Nectriaceae	ITS-LSU-rpb2-tef1a-tub	8B	Fusarium guttiforme	NRRL 22945	T	U34562	U34533	-	JX171618	-	AF160297	U34420
Hypocreales	Nectriaceae	ITS-LSU-rpb2-tef1a-tub	8B	Fusarium inflexum	NRRL 20433	T	NR_152941	U34548	-	JX171583	-	-	U34435
Hypocreales	Nectriaceae	ITS-LSU-rpb2-tef1a-tub	8B	Fusarium konzum	MRC 8544	-	-	-	-	-	-	EU220235	EU220234
Hypocreales	Nectriaceae	ITS-LSU-rpb2-tef1a-tub	8B	Fusarium lactis	NRRL 25200	T	NR_111887	U61655	-	KM582794	-	AF160272	-
Hypocreales	Nectriaceae	ITS-LSU-rpb2-tef1a-tub	8B	Fusarium mangiferae	NRRL 25226	T	-	-	-	JX171622	-	AF160281	U61561
Hypocreales	Nectriaceae	ITS-LSU-rpb2-tef1a-tub	8B	Fusarium marasasianum	CMW 25261	T	-	-	-	-	-	KJ541063	KJ541054
Hypocreales	Nectriaceae	ITS-LSU-rpb2-tef1a-tub	8B	Fusarium mundagurra	RBG 5717	T	-	-	-	KP083276	-	KP083256	-
Hypocreales	Nectriaceae	ITS-LSU-rpb2-tef1a-tub	8B	Fusarium musae	NRRL 28893	T	-	-	-	FN552114	-	FN552092	FN545374
Hypocreales	Nectriaceae	ITS-LSU-rpb2-tef1a-tub	8B	Fusarium napiforme	NRRL 13604	T	NR_149349	U34541	-	EF470117	-	AF160266	U34428
Hypocreales	Nectriaceae	ITS-LSU-rpb2-tef1a-tub	8B	Fusarium nygamai	NRRL 13448	T	NR_130698	NG_069849	-	EF470114	-	AF160273	U34426
Hypocreales	Nectriaceae	ITS-LSU-rpb2-tef1a-tub	8B	Fusarium parvisorum	CMW 25267	T	-	-	-	-	-	KJ541060	KJ541055
Hypocreales	Nectriaceae	ITS-LSU-rpb2-tef1a-tub	8B	Fusarium phyllophilum	NRRL 13617	T	U34574	U34545	-	KF466410	-	AF160274	U34432
Hypocreales	Nectriaceae	ITS-LSU-rpb2-tef1a-tub	8B	Fusarium pininemorale	CMW 25243	T	-	-	-	MN534250	-	KJ541064	KJ541049
Hypocreales	Nectriaceae	ITS-LSU-rpb2-tef1a-tub	8B	Fusarium proliferatum	NRRL 22944	T	-	-	-	JX171617	-	AF160280	U34416
Hypocreales	Nectriaceae	ITS-LSU-rpb2-tef1a-tub	8B	Fusarium pseudoanthophilum	CBS 414.97	T	NR_163682	NG_069845	-	MT010980	-	MW402128	MW402326
Hypocreales	Nectriaceae	ITS-LSU-rpb2-tef1a-tub	8B	Fusarium pseudocircinatum	NRRL 22946	T	U34569	U34540	-	-	-	AF160271	-
Hypocreales	Nectriaceae	ITS-LSU-rpb2-tef1a-tub	8B	Fusarium pseudonygamai	NRRL 13592	T	NR_137162	U34534	-	-	-	AF160263	U34421
Hypocreales	Nectriaceae	ITS-LSU-rpb2-tef1a-tub	8B	Fusarium ramigenum	NRRL 25208	T	NR_111888	U61658	-	KF466412	-	AF160267	-
Hypocreales	Nectriaceae	ITS-LSU-rpb2-tef1a-tub	8B	Fusarium sacchari	NRRL 13999	T	NR_174875	-	-	JX171580	-	AF160278	U34414
Hypocreales	Nectriaceae	ITS-LSU-rpb2-tef1a-tub	8B	Fusarium sororula	CMW 40578	T	-	-	-	-	-	KJ541067	KJ541057
Hypocreales	Nectriaceae	ITS-LSU-rpb2-tef1a-tub	8B	Fusarium sterilihyphosum	NRRL 25623	T	-	-	-	LR792617	-	MN193869	-
Hypocreales	Nectriaceae	ITS-LSU-rpb2-tef1a-tub	8B	Fusarium subglutinans	NRRL 22016	T	U34559	-	-	JX171599	-	AF160289	U34417
Hypocreales	Nectriaceae	ITS-LSU-rpb2-tef1a-tub	8B	Fusarium succisae	NRRL 13613	T	NR_174876	-	-	-	-	AF160291	U34419
Hypocreales	Nectriaceae	ITS-LSU-rpb2-tef1a-tub	8B	Fusarium sudanense	CBS 454.97	T	-	-	-	KU604266	-	KU711697.2	KU603909
Hypocreales	Nectriaceae	ITS-LSU-rpb2-tef1a-tub	8B	Fusarium temperatum	MUCL 52463	T	-	-	-	MW402776	-	KM487197	HM067692
Hypocreales	Nectriaceae	ITS-LSU-rpb2-tef1a-tub	8B	Fusarium terricola	CBS 483.94	T	-	-	-	KU604267	-	KU711698.2	KU603908
Hypocreales	Nectriaceae	ITS-LSU-rpb2-tef1a-tub	8B	Fusarium thapsinum	NRRL 22045	T	U34560	-	-	JX171600	-	AF160270	-
Hypocreales	Nectriaceae	ITS-LSU-rpb2-tef1a-tub	8B	Fusarium tjaetaba	NRRL 66243	T	-	-	-	KP083275	-	KP083263	LT996119
Hypocreales	Nectriaceae	ITS-LSU-rpb2-tef1a-tub	8B	Fusarium udum	NRRL 22949	-	U34575	U34546	-	-	-	AF160275	U34433
Hypocreales	Nectriaceae	ITS-LSU-rpb2-tef1a-tub	8B	Fusarium verticillioides	NRRL 22172	-	U34555	U34526	-	EF470122	-	AF160262	U34413
Hypocreales	Nectriaceae	ITS-LSU-rpb2-tef1a-tub	8B	Fusarium desmazieri [AS OUTGROUP]	CBS 125507	T	HM626651	HM626663	-	HM626675	-	HQ728146	KM232072
Hypocreales	Sarocladiaceae	ITS-LSU-tub	8C	Parasarocladium aestuarinum	CMG 30	-	MK986713	-	-	-	-	-	-
Hypocreales	Sarocladiaceae	ITS-LSU-tub	8C	Parasarocladium alavariense	CMG 32	-	MK986715	-	-	-	-	-	-
Hypocreales	Sarocladiaceae	ITS-LSU-tub	8C	Parasarocladium breve	CBS 150.62	T	MH424706	NG_056979	-	-	-	-	-
Hypocreales	Sarocladiaceae	ITS-LSU-tub	8C	Parasarocladium debruynii	CBS 144942	T	NR_163316	NG_066301	-	-	-	-	MK069407
Hypocreales	Sarocladiaceae	ITS-LSU-tub	8C	Parasarocladium fusiforme	CMG 36	-	MK986719	-	-	-	-	-	-
Hypocreales	Sarocladiaceae	ITS-LSU-tub	8C	Parasarocladium gamsii	CBS 726.71	T	NR_159615	NG_056985	-	-	-	-	-
Hypocreales	Sarocladiaceae	ITS-LSU-tub	8C	Parasarocladium radiatum	CBS 142.62	T	NR_161112	NG_070520	-	-	-	-	-
Hypocreales	Sarocladiaceae	ITS-LSU-tub	8C	Parasarocladium tasmanniae	CBS 146807	T	NR_171987	NG_074483	-	-	-	-	MW173134
Hypocreales	Sarocladiaceae	ITS-LSU-tub	8C	Parasarocladium wereldwijsianum	CBS 147226	T	NR_173018	MW883831	-	-	-	-	MW890143
Hypocreales	Sarocladiaceae	ITS-LSU-tub	8C	Sarocladium bifurcatum	UTHSC 05-3311	T	NR_155778	HG965057	-	-	-	-	-
Hypocreales	Sarocladiaceae	ITS-LSU-tub	8C	Sarocladium dejongiae	CBS 144929	T	NR_161153	NG_067854	-	-	-	-	MK069406
Hypocreales	Sarocladiaceae	ITS-LSU-tub	8C	Sarocladium summerbellii	CBS 430.70	T	NR_145048	NG_067387	-	-	-	-	-
Hypocreales	Sarocladiaceae	ITS-LSU-tub	8C	Sarocladium zeae	CBS 800.69	T	FN691451	NG_067385	-	-	-	-	-
Myriangiales	Elsinoaceae	ITS-LSU-rpb2-tef1a	9	Elsinoe abutilonis	CBS 510.50	T	KX887185	KX886949	-	KX887068	-	KX886831	-
Myriangiales	Elsinoaceae	ITS-LSU-rpb2-tef1a	9	Elsinoe ampelina	CBS 208.25	-	KX887186	KX886950	-	KX887069	-	KX886832	-
Myriangiales	Elsinoaceae	ITS-LSU-rpb2-tef1a	9	Elsinoe anacardii	CBS 470.62	T	KX887189	KX886953	-	KX887072	-	KX886835	-
Myriangiales	Elsinoaceae	ITS-LSU-rpb2-tef1a	9	Elsinoe annonae	CBS 228.64	-	KX887190	KX886954	-	KX887073	-	KX886836	-
Myriangiales	Elsinoaceae	ITS-LSU-rpb2-tef1a	9	Elsinoe arachidis	CBS 511.50	T	KX887191	KX886955	-	KX887074	-	KX886837	-
Myriangiales	Elsinoaceae	ITS-LSU-rpb2-tef1a	9	Elsinoe arrudai	CBS 220.50	T	KX887194	KX886958	-	KX887077	-	KX886840	-
Myriangiales	Elsinoaceae	ITS-LSU-rpb2-tef1a	9	Elsinoe asclepiadearum	CPC 18544	T	KX887195	KX886959	-	KX887078	-	KX886841	-
Myriangiales	Elsinoaceae	ITS-LSU-rpb2-tef1a	9	Elsinoe australis	CBS 314.32	T	KX887198	KX886962	-	KX887081	-	KX886844	-
Myriangiales	Elsinoaceae	ITS-LSU-rpb2-tef1a	9	Elsinoe banksiicola	CBS 113734	T	KX887199	KX886963	-	KX887082	-	KX886845	-
Myriangiales	Elsinoaceae	ITS-LSU-rpb2-tef1a	9	Elsinoe barleriicola	CBS 471.62	T	KX887200	KX886964	-	KX887083	-	KX886846	-
Myriangiales	Elsinoaceae	ITS-LSU-rpb2-tef1a	9	Elsinoe batatas	SPEb-1	-	MN266887	MN266890	-	MN262470	-	MN262473	-
Myriangiales	Elsinoaceae	ITS-LSU-rpb2-tef1a	9	Elsinoe bidentis	CBS 512.50	T	KX887201	KX886965	-	KX887086	-	KX886847	-
Myriangiales	Elsinoaceae	ITS-LSU-rpb2-tef1a	9	Elsinoe brasiliensis	CPC 18528	T	KX887204	-	-	KX887087	-	KX886850	-
Myriangiales	Elsinoaceae	ITS-LSU-rpb2-tef1a	9	Elsinoe caleae	CBS 221.50	T	KX887205	KX886968	-	KX887088	-	KX886851	-
Myriangiales	Elsinoaceae	ITS-LSU-rpb2-tef1a	9	Elsinoe centrolobii	CBS 222.50	T	KX887206	KX886969	-	KX887089	-	KX886852	-
Myriangiales	Elsinoaceae	ITS-LSU-rpb2-tef1a	9	Elsinoe citricola	CPC 18535	T	KX887207	KX886970	-	KX887090	-	KX886853	-
Myriangiales	Elsinoaceae	ITS-LSU-rpb2-tef1a	9	Elsinoe coryli	CBS 275.76	T	KX887209	KX886972	-	KX887092	-	KX886855	-
Myriangiales	Elsinoaceae	ITS-LSU-rpb2-tef1a	9	Elsinoe diospyri	CBS 223.50	T	KX887210	KX886973	-	KX887093	-	KX886856	-
Myriangiales	Elsinoaceae	ITS-LSU-rpb2-tef1a	9	Elsinoe eelemani	DAR 83016	T	NR_155094	KX372296	-	-	-	KX398203	-
Myriangiales	Elsinoaceae	ITS-LSU-rpb2-tef1a	9	Elsinoe embeliae	CBS 472.62	T	KX887211	KX886974	-	MH327870	-	KX886857	-
Myriangiales	Elsinoaceae	ITS-LSU-rpb2-tef1a	9	Elsinoe erythrinae	CPC 18542	T	KX887214	KX886977	-	KX887096	-	KX886860	-
Myriangiales	Elsinoaceae	ITS-LSU-rpb2-tef1a	9	Elsinoe eucalypticola	CBS 124765	T	KX887215	KX886978	-	KX887097	-	KX886861	-
Myriangiales	Elsinoaceae	ITS-LSU-rpb2-tef1a	9	Elsinoe eucalyptorum	CBS 120084	T	KX887216	KX886979	-	KX887098	-	KX886862	-
Myriangiales	Elsinoaceae	ITS-LSU-rpb2-tef1a	9	Elsinoe euphorbiae	CBS 401.63	T	KX887217	KX886980	-	KX887099	-	KX886863	-
Myriangiales	Elsinoaceae	ITS-LSU-rpb2-tef1a	9	Elsinoe fagarae	CBS 514.50	T	KX887218	KX886981	-	KX887100	-	KX886864	-											btub
Myriangiales	Elsinoaceae	ITS-LSU-rpb2-tef1a	9	Elsinoe fawcettii	CBS 139.25	T	KX887219	KX886982	-	KX887101	-	KX886865	-
Myriangiales	Elsinoaceae	ITS-LSU-rpb2-tef1a	9	Elsinoe fici	CBS 515.50	-	KX887223	KX886987	-	KX887105	-	KX886870	-
Myriangiales	Elsinoaceae	ITS-LSU-rpb2-tef1a	9	Elsinoe fici-caricae	CBS 473.62	T	KX887224	KX886986	-	KX887106	-	KX886869	-											btub
Myriangiales	Elsinoaceae	ITS-LSU-rpb2-tef1a	9	Elsinoe flacourtiae	CBS 474.62	T	KX887225	KX886988	-	KX887107	-	KX886871	-
Myriangiales	Elsinoaceae	ITS-LSU-rpb2-tef1a	9	Elsinoe freyliniae	CBS 128204	T	KX887226	KX886989	-	KX887108	-	KX886872	-
Myriangiales	Elsinoaceae	ITS-LSU-rpb2-tef1a	9	Elsinoe genipae	CBS 342.39	T	KX887227	KX886990	-	KX887109	-	KX886873	-
Myriangiales	Elsinoaceae	ITS-LSU-rpb2-tef1a	9	Elsinoe genipae-americanae	CBS 516.50	T	KX887228	KX886991	-	KX887110	-	KX886874	-											btub
Myriangiales	Elsinoaceae	ITS-LSU-rpb2-tef1a	9	Elsinoe glycines	CBS 389.64	T	KX887229	KX886992	-	KX887111	-	KX886875	-											btub
Myriangiales	Elsinoaceae	ITS-LSU-rpb2-tef1a	9	Elsinoe hederae	CBS 517.50	T	KX887231	KX886994	-	KX887113	-	KX886877	-
Myriangiales	Elsinoaceae	ITS-LSU-rpb2-tef1a	9	Elsinoe ichnocarpi	CBS 475.62	T	KX887232	KX886995	-	KX887114	-	KX886878	-
Myriangiales	Elsinoaceae	ITS-LSU-rpb2-tef1a	9	Elsinoe jasmini	CBS 224.50	T	KX887233	KX886996	-	KX887115	-	KX886879	-
Myriangiales	Elsinoaceae	ITS-LSU-rpb2-tef1a	9	Elsinoe jasminicola	CBS 212.63	T	KX887234	KX886997	-	-	-	KX886880	-
Myriangiales	Elsinoaceae	ITS-LSU-rpb2-tef1a	9	Elsinoe krugii	CPC 18531	T	KX887235	KX886998	-	KX887116	-	KX886881	-
Myriangiales	Elsinoaceae	ITS-LSU-rpb2-tef1a	9	Elsinoe lagoa-santensis	CBS 518.50	T	KX887239	KX887002	-	KX887120	-	KX886885	-
Myriangiales	Elsinoaceae	ITS-LSU-rpb2-tef1a	9	Elsinoe ledi	CBS 167.33	T	KX887240	KX887003	-	KX887121	-	KX886886	-
Myriangiales	Elsinoaceae	ITS-LSU-rpb2-tef1a	9	Elsinoe lepagei	CBS 225.50	T	KX887241	KX887004	-	KX887122	-	-	-
Myriangiales	Elsinoaceae	ITS-LSU-rpb2-tef1a	9	Elsinoe leucopogonis	CPC 32097	T	NR_159836	NG_064551	-	MH327874	-	-	-
Myriangiales	Elsinoaceae	ITS-LSU-rpb2-tef1a	9	Elsinoe leucospermi	CBS 111207	T	KX887242	KX887005	-	KX887123	-	KX886887	-
Myriangiales	Elsinoaceae	ITS-LSU-rpb2-tef1a	9	Elsinoe lippiae	CBS 166.40	T	KX887248	KX887011	-	KX887129	-	KX886893	-
Myriangiales	Elsinoaceae	ITS-LSU-rpb2-tef1a	9	Elsinoe mangiferae	CBS 226.50	T	KX887249	KX887012	-	KX887130	-	KX886894	-
Myriangiales	Elsinoaceae	ITS-LSU-rpb2-tef1a	9	Elsinoe mattiroloanum	CBS 287.64	-	KX887250	KX887013	-	KX887131	-	KX886895	-
Myriangiales	Elsinoaceae	ITS-LSU-rpb2-tef1a	9	Elsinoe menthae	CBS 322.37	T	KX887253	KX887016	-	KX887134	-	KX886898	-
Myriangiales	Elsinoaceae	ITS-LSU-rpb2-tef1a	9	Elsinoe mimosae	CPC 19478	T	KX887255	KX887018	-	KX887136	-	KX886900	-
Myriangiales	Elsinoaceae	ITS-LSU-rpb2-tef1a	9	Elsinoe necatrix	CMW 56134	T	NR_173314	MW079523	-	MW086715	-	MW086729	-
Myriangiales	Elsinoaceae	ITS-LSU-rpb2-tef1a	9	Elsinoe oleae	CBS 227.59	T	KX887256	KX887019	-	KX887137	-	KX886901	-
Myriangiales	Elsinoaceae	ITS-LSU-rpb2-tef1a	9	Elsinoe perseae	CBS 406.34	T	KX887258	KX887021	-	KX887139	-	KX886903	-
Myriangiales	Elsinoaceae	ITS-LSU-rpb2-tef1a	9	Elsinoe phaseoli	CBS 165.31	T	KX887263	KX887026	-	KX887144	-	KX886908	-
Myriangiales	Elsinoaceae	ITS-LSU-rpb2-tef1a	9	Elsinoe picconiae	CBS 145026	T	NR_165550	NG_066341	-	MK540081	-	-	-
Myriangiales	Elsinoaceae	ITS-LSU-rpb2-tef1a	9	Elsinoe piperitae	CBS 144615	T	NG_067907	MN162185	-	MN162577	-	-	-
Myriangiales	Elsinoaceae	ITS-LSU-rpb2-tef1a	9	Elsinoe pitangae	CBS 227.5	T	KX887269	KX887032	-	KX887150	-	KX886914	-
Myriangiales	Elsinoaceae	ITS-LSU-rpb2-tef1a	9	Elsinoe poinsettiae	CBS 109333	-	KX887270	KX887033	-	KX887151	-	KX886915	-
Myriangiales	Elsinoaceae	ITS-LSU-rpb2-tef1a	9	Elsinoe pongamiae	CBS 402.63	T	KX887272	KX887035	-	KX887153	-	KX886917	-
Myriangiales	Elsinoaceae	ITS-LSU-rpb2-tef1a	9	Elsinoe populi	CBS 289.64	-	KX887273	KX887036	-	KX887155	-	KX886918	-
Myriangiales	Elsinoaceae	ITS-LSU-rpb2-tef1a	9	Elsinoe preissianae	CPC 29787	T	KY173406	KY173498	-	-	-	-	-
Myriangiales	Elsinoaceae	ITS-LSU-rpb2-tef1a	9	Elsinoe proteae	STE-U 1349	T	NR_132796	-	-	-	-	-	-
Myriangiales	Elsinoaceae	ITS-LSU-rpb2-tef1a	9	Elsinoe protearum	CBS 113618	T	KX887275	KX887038	-	KX887156	-	KX886920	-
Myriangiales	Elsinoaceae	ITS-LSU-rpb2-tef1a	9	Elsinoe punicae	CPC 19968	-	KX887276	KX887039	-	KX887157	-	KX886921	-
Myriangiales	Elsinoaceae	ITS-LSU-rpb2-tef1a	9	Elsinoe pyri	CBS 163.29	-	KX887267	KX887030	-	KX887148	-	KX886912	-
Myriangiales	Elsinoaceae	ITS-LSU-rpb2-tef1a	9	Elsinoe quercus-ilicis	CBS 232.61	T	KX887277	KX887040	-	-	-	KX886922	-
Myriangiales	Elsinoaceae	ITS-LSU-rpb2-tef1a	9	Elsinoe randii	CBS 170.38	T	KX887278	KX887041	-	KX887158	-	KX886923	-
Myriangiales	Elsinoaceae	ITS-LSU-rpb2-tef1a	9	Elsinoe rhois	CBS 519.50	T	KX887280	KX887043	-	KX887160	-	KX886925	-
Myriangiales	Elsinoaceae	ITS-LSU-rpb2-tef1a	9	Elsinoe ricini	CBS 403.63	-	KX887281	KX887044	-	KX887161	-	KX886926	-
Myriangiales	Elsinoaceae	ITS-LSU-rpb2-tef1a	9	Elsinoe rosarum	CBS 212.33	T	KX887283	KX887046	-	KX887163	-	KX886928	-
Myriangiales	Elsinoaceae	ITS-LSU-rpb2-tef1a	9	Elsinoe salicina	CPC 17824	T	KX887286	KX887049	-	KX887166	-	-	-
Myriangiales	Elsinoaceae	ITS-LSU-rpb2-tef1a	9	Elsinoe salignae	CBS 145552	T	NR_165561	-	-	MK876485	-	KX886931	-
Myriangiales	Elsinoaceae	ITS-LSU-rpb2-tef1a	9	Elsinoe semecarpi	CBS 477.62	T	KX887287	KX887050	-	KX887167	-	KX886932	-
Myriangiales	Elsinoaceae	ITS-LSU-rpb2-tef1a	9	Elsinoe sesseae	CPC 18549	-	KX887288	KX887051	-	KX887168	-	KX886933	-
Myriangiales	Elsinoaceae	ITS-LSU-rpb2-tef1a	9	Elsinoe sicula	CBS 398.59	T	KX887289	KX887052	-	KX887169	-	KX886934	-
Myriangiales	Elsinoaceae	ITS-LSU-rpb2-tef1a	9	Elsinoe solidaginis	CBS 191.37	T	KX887290	KX887053	-	KX887170	-	KX886935	-
Myriangiales	Elsinoaceae	ITS-LSU-rpb2-tef1a	9	Elsinoe tectificae	CBS 124777	T	KX887292	KX887055	-	KX887172	-	KX886937	-
Myriangiales	Elsinoaceae	ITS-LSU-rpb2-tef1a	9	Elsinoe terminaliae	CBS 343.39	T	KX887293	KX887056	-	KX887173	-	-	-
Myriangiales	Elsinoaceae	ITS-LSU-rpb2-tef1a	9	Elsinoe theae	CBS 228.50	T	KX887295	KX887058	-	KX887175	-	KX886939	-
Myriangiales	Elsinoaceae	ITS-LSU-rpb2-tef1a	9	Elsinoe tiliae	CBS 350.73	-	KX887296	KX887059	-	KX887176	-	KX886940	-
Myriangiales	Elsinoaceae	ITS-LSU-rpb2-tef1a	9	Elsinoe veneta	CBS 164.29	T	KX887297	KX887060	-	KX887177	-	KX886941	-
Myriangiales	Elsinoaceae	ITS-LSU-rpb2-tef1a	9	Elsinoe verbenae	CPC 18561	T	KX887298	KX887061	-	KX887178	-	KX886942	-
Myriangiales	Elsinoaceae	ITS-LSU-rpb2-tef1a	9	Elsinoe violae	CBS 336.35	T	KX887302	KX887065	-	KX887182	-	KX886946	-
Myriangiales	Elsinoaceae	ITS-LSU-rpb2-tef1a	9	Elsinoe ziziphi	CBS 378.62	T	KX887303	KX887066	-	KX887183	-	KX886947	-
Myriangiales	Myriangiaceae	ITS-LSU-rpb2-tef1a	9	Myriangium hispanicum [AS OUTGROUP]	CBS 247.33	-	MH855426	KX887067	-	GU357775	-	KX886948	-
Pleosporales	Didymellaceae	ITS-rpb2	10A	Epicoccum brahmansense	CBS 990.95	T	MN973514	-	-	MT018120	-	-	-
Pleosporales	Didymellaceae	ITS-rpb2	10A	Epicoccum brasiliense	CBS 120105	T	NR_135979	-	-	KT389627	-	-	-
Pleosporales	Didymellaceae	ITS-rpb2	10A	Epicoccum dickmanii	CBS 124671	-	MN973509	-	-	MT018113	-	-	-
Pleosporales	Didymellaceae	ITS-rpb2	10A	Epicoccum draconis	CBS 186.83	-	GU237795	-	-	KT389628	-	-	-
Pleosporales	Didymellaceae	ITS-rpb2	10A	Epicoccum duchesneae	CGMCC 3.18345	T	NR_158262	-	-	MT018115	-	-	-
Pleosporales	Didymellaceae	ITS-rpb2	10A	Epicoccum henningsii	CBS 104.80	-	GU237731	-	-	KT389629	-	-	-
Pleosporales	Didymellaceae	ITS-rpb2	10A	Epicoccum huancayense	CBS 105.80	T	NR_135977	-	-	KT389630	-	-	-
Pleosporales	Didymellaceae	ITS-rpb2	10A	Epicoccum keratinophilum	UTHSC DI16-271	-	NR_158278	-	-	LT593068	-	-	-
Pleosporales	Didymellaceae	ITS-rpb2	10A	Epicoccum longiostiolatum	CBS 886.95	T	MN973507	-	-	MT018108	-	-	-
Pleosporales	Didymellaceae	ITS-rpb2	10A	Epicoccum multiceps	CBS 119734	T	MN973512	-	-	MT018118	-	-	-
Pleosporales	Didymellaceae	ITS-rpb2	10A	Epicoccum ovisporum	CBS 180.80	T	NR_158228	-	-	LT623252	-	-	-
Pleosporales	Didymellaceae	ITS-rpb2	10A	Epicoccum plurivorum	CBS 558.81	T	NR_136002	-	-	KT389634	-	-	-
Pleosporales	Didymellaceae	ITS-rpb2	10A	Epicoccum polychromum	CBS 141502	T	NR_170783	-	-	MT018109	-	-	-
Pleosporales	Didymellaceae	ITS-rpb2	10A	Epicoccum proteae	CBS 114179	T	MH862956	-	-	LT623251	-	-	-
Pleosporales	Didymellaceae	ITS-rpb2	10A	Epicoccum pseudokeratinophilum	MFLUCC 18-1593	T	MH827002	-	-	MH853659	-	-	-
Pleosporales	Didymellaceae	ITS-rpb2	10A	Leptosphaerulina arachidicola	CBS 275.59	-	GU237820	-	-	MT018278	-	-	-
Pleosporales	Didymellaceae	ITS-rpb2	10A	Leptosphaerulina argentinensis	CBS 569.94	-	MH862490	-	-	-	-	-	-
Pleosporales	Didymellaceae	ITS-rpb2	10A	Leptosphaerulina australis	CBS 317.83	-	GU237829	-	-	GU371790	-	-	-
Pleosporales	Didymellaceae	ITS-rpb2	10A	Leptosphaerulina biosiana	CBS 533.66	T	EU167575	-	-	MT018266	-	-	-
Pleosporales	Didymellaceae	ITS-rpb2	10A	Leptosphaerulina chartarum	CBS 329.86	T	KJ796400	-	-	MT018277	-	-	-
Pleosporales	Didymellaceae	ITS-rpb2	10A	Leptosphaerulina gaeumannii	CBS 311.51	T	MN973601	-	-	MT018274	-	-	-
Pleosporales	Didymellaceae	ITS-rpb2	10A	Leptosphaerulina longiflori	MFLUCC 19-0148	T	MK503800	-	-	MK503805	-	-	-
Pleosporales	Didymellaceae	ITS-rpb2	10A	Leptosphaerulina obtusispora	CBS 569.94	T	MN973602	-	-	MT018275	-	-	-
Pleosporales	Didymellaceae	ITS-rpb2	10A	Leptosphaerulina saccharicola	CBS 300.54	-	MN973600	-	-	MT018272	-	-	-
Pleosporales	Didymellaceae	ITS-rpb2	10A	Leptosphaerulina sisyrinchiicola	CBS 121688	T	MN973605	-	-	MT018279	-	-	-
Pleosporales	Didymosphaeriaceae	ITS-LSU-SSU-tub	10B	Bimuria novae-zelandiae	CBS 107.79	T	NR_159620	-	-	-	-	-	-
Pleosporales	Didymosphaeriaceae	ITS-LSU-SSU-tub	10B	Kalmusia longispora	CBS 824.84	T	NR_153979	MH873526	-	-	-	-	JX496454
Pleosporales	Didymosphaeriaceae	ITS-LSU-SSU-tub	10B	Kalmusia variispora	CBS 121517	T	NR_145165	NG_070452	-	-	-	-	JX496369
Pleosporales	Didymosphaeriaceae	ITS-LSU-SSU-tub	10B	Laburnicola centaureae	MFLUCC 13-0601	T	NR_154131	NG_059664	KU743193	-	-	-	-
Pleosporales	Didymosphaeriaceae	ITS-LSU-SSU-tub	10B	Laburnicola dactylidis	MFLUCC 16-0285	T	NR_154129	NG_059667	NG_063605	-	-	-	-
Pleosporales	Didymosphaeriaceae	ITS-LSU-SSU-tub	10B	Laburnicola hawksworthii	MFLUCC 13-0602	T	NR_154127	NG_059665	KU743196	-	-	-	-
Pleosporales	Didymosphaeriaceae	ITS-LSU-SSU-tub	10B	Laburnicola muriformis	MFLUCC 16-0290	T	NR_154128	NG_059666	KU743199	-	-	-	KU743214
Pleosporales	Didymosphaeriaceae	ITS-LSU-SSU-tub	10B	Montagnula aloes	CPC 19671	T	NR_111757	NG_042676	-	-	-	-	-
Pleosporales	Didymosphaeriaceae	ITS-LSU-SSU-tub	10B	Montagnula bellevaliae	MFLUCC 14-0924	T	NR_155377	NG_059601	NG_063586	-	-	-	-
Pleosporales	Didymosphaeriaceae	ITS-LSU-SSU-tub	10B	Montagnula scabiosae	MFLUCC 14-0954	T	NR_155378	NG_059602	NG_063587	-	-	-	-
Pleosporales	Didymosphaeriaceae	ITS-LSU-SSU-tub	10B	Neptunomyces aureus	CMG 10A	T	MK912119	-	-	-	-	-	MK934130
Pleosporales	Didymosphaeriaceae	ITS-LSU-SSU-tub	10B	Paraphaeosphaeria verruculosa	CBS 263.85	T	NR_163521	NG_069807	-	-	-	-	JX496398
Pleosporales	Didymosphaeriaceae	ITS-LSU-SSU-tub	10B	Paraphaeosphaeria xanthorrhoeae	CBS 142164	T	NR_155698	NG_070930	-	-	-	-	-
Pleosporales	Didymosphaeriaceae	ITS-LSU-SSU-tub	10B	Spegazzinia radermacherae	MFLUCC 17-2285	T	NR_163331	NG_066308	-	-	-	-	-
Pleosporales	Didymosphaeriaceae	ITS-LSU-SSU-tub	10B	Tremateia murispora	GZCC 18-2787	T	NR_165916	MK972751	MK972750	-	-	-	-
Pleosporales	Didymosphaeriaceae	ITS-LSU-SSU-tub	10B	Verrucoconiothyrium acaciae [AS OUTGROUP]	CPC 32330	T	NR_156665	MG386107	-	-	-	-	-
Pleosporales	Didymosphaeriaceae	ITS-LSU-SSU-tub	10B	Verrucoconiothyrium eucalyptigenum	CBS 142535	T	NR_156005	-	-	-	-	-	-
Pleosporales	Didymosphaeriaceae	ITS-LSU-SSU-tub	10B	Xenocamarosporium acaciae	CPC 24755	T	NR_137982	NG_058163	-	-	-	-	-
Pleosporales	Lentitheciaceae	ITS-LSU-tef1a	10C	Darksidea alpha	CBS 135650	T	NR_137619	KP184019	-	-	-	KP184166	-
Pleosporales	Lentitheciaceae	ITS-LSU-tef1a	10C	Darksidea beta	CBS 135637	T	NR_137957	KP184023	-	-	-	KP184189	-
Pleosporales	Lentitheciaceae	ITS-LSU-tef1a	10C	Darksidea delta	CBS 135638	T	NR_137075	KP184024	-	-	-	KP184184	-
Pleosporales	Lentitheciaceae	ITS-LSU-tef1a	10C	Darksidea epsilon	CBS 135658	T	NR_137959	KP184029	-	-	-	KP184186	-
Pleosporales	Lentitheciaceae	ITS-LSU-tef1a	10C	Darksidea gamma	CBS 135634	T	NR_137587	KP184028	-	-	-	KP184188	-
Pleosporales	Lentitheciaceae	ITS-LSU-tef1a	10C	Darksidea zeta	CBS 135640	T	NR_137958	KP184013	-	-	-	KP184191	-
Pleosporales	Lentitheciaceae	ITS-LSU-tef1a	10C	Halobyssothecium estuariae	MFLUCC 19-0386	T	MN598890	NG_068674	-	-	-	MN597050	-
Pleosporales	Lentitheciaceae	ITS-LSU-tef1a	10C	Keissleriella bambusicola	KUMCC 18-0122	T	NR_165917	NG_067898	-	-	-	-	-
Pleosporales	Lentitheciaceae	ITS-LSU-tef1a	10C	Keissleriella breviasca	HHUF 27718	T	NR_155211	NG_059400	-	-	-	AB808567	-
Pleosporales	Lentitheciaceae	ITS-LSU-tef1a	10C	Keissleriella camporesiana	MFLUCC 15-0029	T	NR_168825	NG_068662	-	-	-	MN397907	-
Pleosporales	Lentitheciaceae	ITS-LSU-tef1a	10C	Keissleriella caraganae	KUMCC 18-0164	T	NR_164447	MK359439	-	-	-	MK359073	-
Pleosporales	Lentitheciaceae	ITS-LSU-tef1a	10C	Keissleriella cirsii	MFLUCC 16-0454	T	NR_155248	NG_059776	-	-	-	-	-
Pleosporales	Lentitheciaceae	ITS-LSU-tef1a	10C	Keissleriella cladophila	CBS 104.55	T	MH857391	JX681090	-	-	-	KY497786	-
Pleosporales	Lentitheciaceae	ITS-LSU-tef1a	10C	Keissleriella culmifida	KT 2308	-	LC014561	AB807591	-	-	-	GU349043	-
Pleosporales	Lentitheciaceae	ITS-LSU-tef1a	10C	Keissleriella dactylis	MFLUCC 130751	T	KP197667	NG_059541	-	-	-	AB808570	-
Pleosporales	Lentitheciaceae	ITS-LSU-tef1a	10C	Keissleriella genistae	CBS 113798	T	-	GU205222	-	-	-	KP197669	-
Pleosporales	Lentitheciaceae	ITS-LSU-tef1a	10C	Keissleriella gloeospora	KT 829	-	LC014563	AB807589	-	-	-	AB808568	-
Pleosporales	Lentitheciaceae	ITS-LSU-tef1a	10C	Keissleriella phragmiticola	MFLUCC 17-0779	T	MG828904	MG829014	-	-	-	MN607978	-
Pleosporales	Lentitheciaceae	ITS-LSU-tef1a	10C	Keissleriella poagena	CBS 136767	T	KJ869112	MH878234	-	-	-	-	-
Pleosporales	Lentitheciaceae	ITS-LSU-tef1a	10C	Keissleriella quadriseptata	CBS 139692	T	NR_145135	MH878146	-	-	-	MT454026	-
Pleosporales	Lentitheciaceae	ITS-LSU-tef1a	10C	Keissleriella rosacearum	MFLUCC 15-0045	T	-	MG829015	-	-	-	-	-
Pleosporales	Lentitheciaceae	ITS-LSU-tef1a	10C	Keissleriella rosarum	MFLUCC 15-0089	T	MG828905	MG829017	-	-	-	-	-
Pleosporales	Lentitheciaceae	ITS-LSU-tef1a	10C	Keissleriella tamaricicola	MFLUCC 14-0168	-	KU900328	KU900300	-	-	-	-	-
Pleosporales	Lentitheciaceae	ITS-LSU-tef1a	10C	Keissleriella taminensis	KT 571	-	LC014564	AB807595	-	-	-	AB808574	-
Pleosporales	Lentitheciaceae	ITS-LSU-tef1a	10C	Keissleriella trichophoricola	CBS 136770	T	NR_156276	MH878235	-	-	-	-	-
Pleosporales	Lentitheciaceae	ITS-LSU-tef1a	10C	Keissleriella yonaguniensis	HHUF 30138	T	NR_155212	NG_059402	-	-	-	AB808573	-
Pleosporales	Lentitheciaceae	ITS-LSU-tef1a	10C	Lentithecium aquaticum	CBS 123099	T	NR_160229	NG_064211	-	-	-	GU349068	-
Pleosporales	Lentitheciaceae	ITS-LSU-tef1a	10C	Lentithecium carbonneanum	CBS 144076	T	NR_158534	MH069699	-	-	-	-	-
Pleosporales	Lentitheciaceae	ITS-LSU-tef1a	10C	Lentithecium clioninum	HHUF 28199	T	NR_154137	NG_059391	-	-	-	AB808515	-
Pleosporales	Lentitheciaceae	ITS-LSU-tef1a	10C	Lentithecium pseudoclioninum	HHUF 29055	T	NR_154108	NG_059392	-	-	-	AB808521	-
Pleosporales	Lentitheciaceae	ITS-LSU-tef1a	10C	Murilentithecium clematidis	MFLUCC 14-0562	T	NR_154174	KM408759	-	-	-	KM454445	-
Pleosporales	Lentitheciaceae	ITS-LSU-tef1a	10C	Murilentithecium lonicerae	MFLUCC 18-0675	T	NR_164442	NG_070459	-	-	-	MK214379	-
Pleosporales	Lentitheciaceae	ITS-LSU-tef1a	10C	Murilentithecium rosae	MFLUCC 15-0044	T	MG828920	MG829030	-	-	-	-	-
Pleosporales	Lentitheciaceae	ITS-LSU-tef1a	10C	Neoophiosphaerella sasicola	HHUF 29443	T	NR_154263	NG_059387	-	-	-	AB539111	-
Pleosporales	Lentitheciaceae	ITS-LSU-tef1a	10C	Phragmocamarosporium hederae	KUMCC 18-0166	-	MK359435	MK359440	-	-	-	MK359074	-
Pleosporales	Lentitheciaceae	ITS-LSU-tef1a	10C	Phragmocamarosporium rosae	MFLUCC 17-0797	T	-	NG_059874	-	-	-	MG829225	-
Pleosporales	Lentitheciaceae	ITS-LSU-tef1a	10C	Pleurophoma acaciae	CPC 29188	T	KY173434	-	-	-	-	-	-
Pleosporales	Lentitheciaceae	ITS-LSU-tef1a	10C	Pleurophoma italica	MFLUCC 15-0061	-	KY496754	KY496734	-	-	-	KY514398	-
Pleosporales	Lentitheciaceae	ITS-LSU-tef1a	10C	Pleurophoma ossicola	CPC 24985	-	KR476737	KR476770	-	-	-	-	-
Pleosporales	Lentitheciaceae	ITS-LSU-tef1a	10C	Poaceascoma helicoides	MFLUCC 11-0136	T	KP998459	NG_059565	-	-	-	KP998461	-
Pleosporales	Lentitheciaceae	ITS-LSU-tef1a	10C	Poaceascoma taiwanense	MFLUCC 18-0083	-	MG831569	MG831567	-	-	-	-	-
Pleosporales	Lentitheciaceae	ITS-LSU-tef1a	10C	Pseudomurilentithecium camporesii [AS OUTGROUP]	MFLUCC 14-1118	T	NR_168228	NG_068913	-	-	-	MN648730	-
Pleosporales	Lentitheciaceae	ITS-LSU-tef1a	10C	Sclerostagonospora cycadis	CBS 123538	T	NR_160231	MH874827	-	-	-	-	-
Pleosporales	Lentitheciaceae	ITS-LSU-tef1a	10C	Setoseptoria arundelensis	MFLUCC 17-0759	T	MG828962	MG829073	-	-	-	-	-
Pleosporales	Lentitheciaceae	ITS-LSU-tef1a	10C	Setoseptoria englandensis	MFLUCC 17-0778	T	MG828963	MG829074	-	-	-	-	-
Pleosporales	Lentitheciaceae	ITS-LSU-tef1a	10C	Setoseptoria magniarundinacea	HHUF 28293	T	NR_154457	NG_059398	-	-	-	AB808552	-
Pleosporales	Lentitheciaceae	ITS-LSU-tef1a	10C	Setoseptoria phragmitis	CBS 114802	-	KF251249	KF251752	-	-	-	KF253199	-
Pleosporales	Lentitheciaceae	ITS-LSU-tef1a	10C	Setoseptoria scirpi	MFLUCC 14-0811	-	MF939637	KY770982	-	-	-	KY770981	-
Pleosporales	Lentitheciaceae	ITS-LSU-tef1a	10C	Tingoldiago graminicola	KH 68	-	LC014598	AB521743	-	-	-	AB808561	-
Pleosporales	Lentitheciaceae	ITS-LSU-tef1a	10C	Towyspora aestuari	MFLUCC 15-1274	T	NR_148095	NG_060798	-	-	-	-	-
Pleosporales	Phaeosphaeriaceae	ITS-LSU-SSU-tef1a	10D	Dactylidina shoemakeri	MFLUCC 14-0963	T	NR_157512	NG_059181	NG_063678	-	-	MG829200	-
Pleosporales	Phaeosphaeriaceae	ITS-LSU-SSU-tef1a	10D	Entodesmium italica	MFLUCC 14-0526	-	KY496747	KY496727	-	-	-	KY514395	-
Pleosporales	Phaeosphaeriaceae	ITS-LSU-SSU-tef1a	10D	Entodesmium rude	CBS 650.86	-	KY090650	GU301812	-	-	-	GU349012	-
Pleosporales	Phaeosphaeriaceae	ITS-LSU-SSU-tef1a	10D	Juncaceicola italica	MFLUCC 13-0750	T	KX500110	KX500107	KX500108	-	-	MG520897	-
Pleosporales	Phaeosphaeriaceae	ITS-LSU-SSU-tef1a	10D	Lophiostoma longiappendiculatum	MFLUCC 17-1452	T	NR_168872.1	NG_068713.1	NG_070165.1	-	-	MT235783.1	-
Pleosporales	Phaeosphaeriaceae	ITS-LSU-SSU-tef1a	10D	Muriphaeosphaeria galatellae	MFLUCC 14-0614	T	KT438333	KT438329	KT438331	-	-	MG520900	-
Pleosporales	Phaeosphaeriaceae	ITS-LSU-SSU-tef1a	10D	Neostagonospora arrhenatheri	MFLUCC 15-0464	-	KX926417	KX910091	KX950402	-	-	MG520901	-
Pleosporales	Phaeosphaeriaceae	ITS-LSU-SSU-tef1a	10D	Neostagonospora artemisiae	MFLUCC 17-0693	T	MG828929	MG829038	NG_063688	-	-	-	-
Pleosporales	Phaeosphaeriaceae	ITS-LSU-SSU-tef1a	10D	Neostagonospora phragmitis	MFLUCC 16-0493	-	KX926416	KX910090	KX950401	-	-	MG520902	-
Pleosporales	Phaeosphaeriaceae	ITS-LSU-SSU-tef1a	10D	Nodulosphaeria guttulatum	MFLUCC 15-0069	-	KY496746	KY496726	KY501115	-	-	KY514394	-
Pleosporales	Phaeosphaeriaceae	ITS-LSU-SSU-tef1a	10D	Nodulosphaeria scabiosae	MFLUCC 14-1111	T	NR_154237	KU708846	NG_063602	-	-	KU708854	-
Pleosporales	Phaeosphaeriaceae	ITS-LSU-SSU-tef1a	10D	Parastagonospora minima	MFLUCC 13-0376	-	KU058713	KU058723	MG520986	-	-	MG520916	-
Pleosporales	Phaeosphaeriaceae	ITS-LSU-SSU-tef1a	10D	Parastagonospora uniseptata	MFLUCC 13-0387	T	KU058715	KU058725	NG_063666	-	-	MG520917	-
Pleosporales	Phaeosphaeriaceae	ITS-LSU-SSU-tef1a	10D	Phaeosphaeria acaceae	MFLU 17-0496	T	KY768869	KY768868	KY768870	-	-	-	-
Pleosporales	Phaeosphaeriaceae	ITS-LSU-SSU-tef1a	10D	Phaeosphaeria ampeli	MFLUCC 18-1641	T	MK503797	MK503808	MK503814	-	-	MK503802	-
Pleosporales	Phaeosphaeriaceae	ITS-LSU-SSU-tef1a	10D	Phaeosphaeria anchiala	5552A	-	AY745737	-	AY741066	-	-	-	-
Pleosporales	Phaeosphaeriaceae	ITS-LSU-SSU-tef1a	10D	Phaeosphaeria calamicola	MFLUCC 14-1168	T	KY511429	KY511423	KY511426	-	-	-	-
Pleosporales	Phaeosphaeriaceae	ITS-LSU-SSU-tef1a	10D	Phaeosphaeria chiangraina	MFLUCC 13-0231	T	KM434270	KM434280	KM434289	-	-	KM434298	-
Pleosporales	Phaeosphaeriaceae	ITS-LSU-SSU-tef1a	10D	Phaeosphaeria cycadis	KUMCC 18-0161	T	MK356378	MK356352	MK356366	-	-	MK359069	-
Pleosporales	Phaeosphaeriaceae	ITS-LSU-SSU-tef1a	10D	Phaeosphaeria fusispora	LC5367	T	KU746698	KU746744	-	-	-	KX855243	-
Pleosporales	Phaeosphaeriaceae	ITS-LSU-SSU-tef1a	10D	Phaeosphaeria lunariae	CPC 26679	T	KX306765	KX306791	-	-	-	-	-
Pleosporales	Phaeosphaeriaceae	ITS-LSU-SSU-tef1a	10D	Phaeosphaeria musae	MFLUCC 11-0151	T	KM434268	KM434278	KM434288	-	-	KM434297	-
Pleosporales	Phaeosphaeriaceae	ITS-LSU-SSU-tef1a	10D	Phaeosphaeria nodulispora	URM 7220	T	KR092904	KR092903	-	-	-	-	-
Pleosporales	Phaeosphaeriaceae	ITS-LSU-SSU-tef1a	10D	Phaeosphaeria oryzae	CBS 110110	T	KF251186	KF251689	GQ387530	-	-	-	-
Pleosporales	Phaeosphaeriaceae	ITS-LSU-SSU-tef1a	10D	Phaeosphaeria poagena	CBS 136771	T	KJ869114	KJ869172	-	-	-	-	-
Pleosporales	Phaeosphaeriaceae	ITS-LSU-SSU-tef1a	10D	Phaeosphaeria podocarpi	CBS 138903	T	KP004452	KP004480	-	-	-	-	-
Pleosporales	Phaeosphaeriaceae	ITS-LSU-SSU-tef1a	10D	Phaeosphaeria sinensis	MFLUCC 18–1552	T	MK347803	MK348022	MK347911	-	-	MK360072	-
Pleosporales	Phaeosphaeriaceae	ITS-LSU-SSU-tef1a	10D	Phaeosphaeria thysanolaenicola	MFLUCC 10-0563	T	KM434266	KM434276	KM434286	-	-	KM434295	-
Pleosporales	Phaeosphaeriaceae	ITS-LSU-SSU-tef1a	10D	Phaeosphaeriopsis dracaenicola	MFLUCC 11-0157	T	NR_155644	NG_059532	KM434292	-	-	KM434301	-
Pleosporales	Phaeosphaeriaceae	ITS-LSU-SSU-tef1a	10D	Phaeosphaeriopsis glaucopunctata	MFLUCC 13-0265	-	KJ522473	KJ522477	KJ522481	-	-	MG520918	-
Pleosporales	Phaeosphaeriaceae	ITS-LSU-SSU-tef1a	10D	Phaeosphaeriopsis triseptata	MFLUCC 13-0271	-	KJ522475	KJ522479	KJ522484	-	-	MG520919	-
Pleosporales	Phaeosphaeriaceae	ITS-LSU-SSU-tef1a	10D	Poaceicola garethjonesii	MFLUCC 15-0469	-	KX926425	KX954390	KY205717	-	-	MG520923	-
Pleosporales	Phaeosphaeriaceae	ITS-LSU-SSU-tef1a	10D	Poaceicola italica	MFLUCC 13-0267	-	KX926421	KX910094	KX950409	-	-	MG520924	-
Pleosporales	Phaeosphaeriaceae	ITS-LSU-SSU-tef1a	10D	Sclerostagonospora lathyri	MFLUCC 14-0958	T	MG828955	NG_069566	NG_063692	-	-	MG829235	-
Pleosporales	Phaeosphaeriaceae	ITS-LSU-SSU-tef1a	10D	Sclerostagonospora rosae	MFLU 18-0115	T	NR_157541	NG_069567	MG829171	-	-	MG829236	-
Pleosporales	Phaeosphaeriaceae	ITS-LSU-SSU-tef1a	10D	Septoriella chlamydospora	MFLUCC 15-0177	-	NR_154508	KU163654	NG_063595	-	-	-	-
Pleosporales	Phaeosphaeriaceae	ITS-LSU-SSU-tef1a	10D	Stagonospora bicolor	ATCC 42652	T	NR_155862	-	NG_065153	-	-	-	-
Pleosporales	Phaeosphaeriaceae	ITS-LSU-SSU-tef1a	10D	Stagonospora chrysopyla	CBS 137792	T	KM033942	-	-	-	-	-	-
Pleosporales	Phaeosphaeriaceae	ITS-LSU-SSU-tef1a	10D	Stagonospora duoseptata	CBS 135093	T	KF251255	KF251758	-	-	-	-	-
Pleosporales	Phaeosphaeriaceae	ITS-LSU-SSU-tef1a	10D	Stagonospora foliicola	CBS 110111	-	KF251256	EU754217	EU754118	-	-	-	-
Pleosporales	Phaeosphaeriaceae	ITS-LSU-SSU-tef1a	10D	Stagonospora forlicesenensis	MFLUCC 15-0054	T	KX655557	KX655547	KX655552	-	-	KX655562	-
Pleosporales	Phaeosphaeriaceae	ITS-LSU-SSU-tef1a	10D	Stagonospora imperaticola	MFLUCC 15-0026	T	KY706143	KY706133	KY706138	-	-	KY706146	-
Pleosporales	Phaeosphaeriaceae	ITS-LSU-SSU-tef1a	10D	Stagonospora lomandrae	CBS 143447	T	MG386067	MG386120	-	-	-	-	-
Pleosporales	Phaeosphaeriaceae	ITS-LSU-SSU-tef1a	10D	Stagonospora multiseptata	MFLUCC 15-0449	T	KX965735	KX954404	-	-	-	-	-
Pleosporales	Phaeosphaeriaceae	ITS-LSU-SSU-tef1a	10D	Stagonospora neglecta	CBS 343.86	-	AJ496630	EU754218	EU754119	-	-	-	-
Pleosporales	Phaeosphaeriaceae	ITS-LSU-SSU-tef1a	10D	Stagonospora paludosa	CBS 135088	T	KF251257	KF251760	-	-	-	-	-
Pleosporales	Phaeosphaeriaceae	ITS-LSU-SSU-tef1a	10D	Stagonospora perfecta	CBS 135099	-	KF251258	KF251761	-	-	-	-	-
Pleosporales	Phaeosphaeriaceae	ITS-LSU-SSU-tef1a	10D	Stagonospora pseudocaricis	S610	T	KF251260	KF251763	-	-	-	KF253210	-
Pleosporales	Phaeosphaeriaceae	ITS-LSU-SSU-tef1a	10D	Stagonospora pseudopaludosa	CPC 22654	T	NR_137840	KF777239	-	-	-	-	-
Pleosporales	Phaeosphaeriaceae	ITS-LSU-SSU-tef1a	10D	Stagonospora pseudoperfecta	HHUF 29087	T	AB809641	AB807577	NG_064853	-	-	-	-
Pleosporales	Phaeosphaeriaceae	ITS-LSU-SSU-tef1a	10D	Stagonospora pseudovitensis	CBS 135094	-	KF251261	KF251764	-	-	-	-	-
Pleosporales	Phaeosphaeriaceae	ITS-LSU-SSU-tef1a	10D	Stagonospora tainanensis	ATCC 38204	T	NR_155769	-	-	-	-	-	-
Pleosporales	Phaeosphaeriaceae	ITS-LSU-SSU-tef1a	10D	Stagonospora trichophoricola	CBS 136764	T	KJ869110	KJ869168	-	-	-	-	-
Pleosporales	Phaeosphaeriaceae	ITS-LSU-SSU-tef1a	10D	Stagonospora uniseptata	CBS 135090	-	KF251264	KF251767	-	-	-	-	-
Pleosporales	Phaeosphaeriaceae	ITS-LSU-SSU-tef1a	10D	Stagonospora victoriana	CBS 143403	T	MG386055	MG386108	-	-	-	-	-
Pleosporales	Pleosporaceae	ITS-LSU	11A	Alternaria alstroemeriae	CBS 118809	T	KP124297	KP124448	-	-	-	-	-
Pleosporales	Pleosporaceae	ITS-LSU	11A	Alternaria alternata	CBS 198.74	-	KP124310	KP124462	-	-	-	-	-
Pleosporales	Pleosporaceae	ITS-LSU	11A	Alternaria alternata	CBS 102594	-	KP124329	KP124481	-	-	-	-	-
Pleosporales	Pleosporaceae	ITS-LSU	11A	Alternaria alternata	CBS 106.24	-	KP124298	KP124449	-	-	-	-	-
Pleosporales	Pleosporaceae	ITS-LSU	11A	Alternaria alternata	CBS 109803	-	KP124336	KP124488	-	-	-	-	-
Pleosporales	Pleosporaceae	ITS-LSU	11A	Alternaria alternata	CBS 124278	-	KP124374	KP124528	-	-	-	-	-
Pleosporales	Pleosporaceae	ITS-LSU	11A	Alternaria alternata (A. mali)T	CBS 603.78	-	KP124312	KP124464	-	-	-	-	-
Pleosporales	Pleosporaceae	ITS-LSU	11A	Alternaria gaisen	CBS 632.93	-	KC584197	KC584275	-	-	-	-	-
Pleosporales	Pleosporaceae	ITS-LSU	11A	Alternaria geophila	CBS 101.13	-	KP124392	KP124546	-	-	-	-	-
Pleosporales	Pleosporaceae	ITS-LSU	11A	Alternaria gossypina	CBS 104.32	T	KP124430	KP124584	-	-	-	-	-
Pleosporales	Pleosporaceae	ITS-LSU	11A	Alternaria longipes	CBS 540.94	-	AY278835	KC584285	-	-	-	-	-
Pleosporales	Pleosporaceae	ITS-LSU & GAPDH-rpb2-tef1a	11B	Alternaria burnsii [AS OUTGROUP]	CBS 107.38	T	NR_136119	NG_069257	-	KP124889	JQ646305	KP125198	-
Pleosporales	Pleosporaceae	GAPDH-rpb2-tef1a	11B	Curvularia affinis	CBS 154.34	T	-	-	-	-	KM230401	KM196566	-
Pleosporales	Pleosporaceae	GAPDH-rpb2-tef1a	11B	Curvularia alcornii	MFLUCC 10-0703	T	-	-	-	-	JX276433	JX266589	-
Pleosporales	Pleosporaceae	GAPDH-rpb2-tef1a	11B	Curvularia asianensis	MFLUCC 10-0711	-	-	-	-	-	JX276436	JX266593	-
Pleosporales	Pleosporaceae	GAPDH-rpb2-tef1a	11B	Curvularia chonburiensis	MFLUCC 16-0375	T	-	-	-	-	MH412747	-	-
Pleosporales	Pleosporaceae	GAPDH-rpb2-tef1a	11B	Curvularia geniculata	CBS 187.5	T	-	-	-	-	KM083609	KM230410	-
Pleosporales	Pleosporaceae	GAPDH-rpb2-tef1a	11B	Curvularia nodulosa	CBS 161.58	T	-	-	-	LT715734	LT715863	-	-
Pleosporales	Pleosporaceae	GAPDH-rpb2-tef1a	11B	Curvularia pseudorobusta	UTHSC 569262	T	-	-	-	-	HF565476	-	-
Pleosporales	Pleosporaceae	GAPDH-rpb2-tef1a	11B	Curvularia radicicola	CGMCC 3.19327	T	-	-	-	-	MN264131	MN263992	-
Pleosporales	Pleosporaceae	GAPDH-rpb2-tef1a	11B	Curvularia robusta	CBS 624.68	T	-	-	-	-	KM083613	KM196577	-
Pleosporales	Pleosporaceae	GAPDH-rpb2-tef1a	11B	Curvularia senegalensis	CBS 149.71	-	-	-	-	-	HG779128	-	-
Pleosporales	Pleosporaceae	GAPDH-rpb2-tef1a	11B	Curvularia soli	CBS 222.96	T	-	-	-	-	KY905691	KY905698	-
Pleosporales	Pleosporaceae	GAPDH-rpb2-tef1a	11B	Curvularia thailandicum	MFLUCC 15-0747	-	-	-	-	-	MH412749	MH412764	-
Pleosporales	Pleosporaceae	GAPDH-rpb2-tef1a	11B	Curvularia tripogonis	BRIP 12375	T	-	-	-	-	JN600980	JN601025	-
Pleosporales	Pleosporaceae	ITS-LSU & GAPDH-rpb2-tef1a	11B	Curvularia verruciformis	CBS 537.75	-	-	-	-	-	HG779133	-	-
Pleosporales	Pleosporaceae	ITS-LSU & GAPDH-rpb2-tef1a	11B	Curvularia verrucosa	CBS 422.93	-	-	-	-	-	MN688853	MN688876	-
Pleosporales	Pleosporaceae	ITS-LSU & GAPDH-rpb2-tef1a	11B	Curvularia xishuangbannaensis	KUMCC 17-0185	T	-	-	-	-	MH412750	MH412765	-
Pleosporales	Pleosporaceae	ITS-LSU & GAPDH-rpb2-tef1a	11A+11B	Bipolaris chloridis	CBS 242.77	-	HF934928	HF934869	-	HF934830	HG779083	-	-
Pleosporales	Pleosporaceae	ITS-LSU & GAPDH-rpb2-tef1a	11A+11B	Bipolaris cynodontis	CBS 285.51	-	HF934929	HF934874	-	HF934831	HG779081	-	-
Pleosporales	Pleosporaceae	ITS-LSU & GAPDH-rpb2-tef1a	11A+11B	Bipolaris maydis	CBS 136.29	T	HF934926	HF934879	-	HF934828	HG779086	-	-
Pleosporales	Pleosporaceae	ITS-LSU & GAPDH-rpb2-tef1a	11A+11B	Bipolaris microlaenae	CBS 280.91	T	HF934933	HF934877	-	HF934835	HG779092	-	-
Pleosporales	Pleosporaceae	ITS-LSU & GAPDH-rpb2-tef1a	11A+11B	Bipolaris oryzae	CBS 157.50	-	HF934931	HF934870	-	HF934833	HG779090	-	-
Pleosporales	Pleosporaceae	ITS-LSU & GAPDH-rpb2-tef1a	11A+11B	Bipolaris sorghicola	CBS 249.49	-	HF934927	HF934868	-	HF934829	HG779087	-	-
Pleosporales	Pleosporaceae	ITS-LSU & GAPDH-rpb2-tef1a	11A+11B	Curvularia australis	BRIP 12521	T	KJ415541	-	-	-	KJ415405	KJ415451	-
Pleosporales	Pleosporaceae	ITS-LSU & GAPDH-rpb2-tef1a	11A+11B	Curvularia beerburrumensis	BRIP 12942	T	MH414895	-	-	-	MH433634	MH433657	-
Pleosporales	Pleosporaceae	ITS-LSU & GAPDH-rpb2-tef1a	11A+11B	Curvularia borreriae	CBS 859.73	T	LT631355	LT715573	-	LT852471	LT715838	-	-
Pleosporales	Pleosporaceae	ITS-LSU & GAPDH-rpb2-tef1a	11A+11B	Curvularia chiangmaiensis	CPC 28829	T	MF490814	-	-	-	MF490836	MF490857	-
Pleosporales	Pleosporaceae	ITS-LSU & GAPDH-rpb2-tef1a	11A+11B	Curvularia crustacea	BRIP 13524	T	KJ415544	-	-	-	KJ415402	KJ415448	-
Pleosporales	Pleosporaceae	ITS-LSU & GAPDH-rpb2-tef1a	11A+11B	Curvularia falsilunata	CGMCC 3.19329	T	MN215660	-	-	-	MN264093	MN263954	-
Pleosporales	Pleosporaceae	ITS-LSU & GAPDH-rpb2-tef1a	11A+11B	Curvularia kenpeggii	BRIP 14530	T	MH414900	-	-	-	MH433644	MH433662	-
Pleosporales	Pleosporaceae	ITS-LSU & GAPDH-rpb2-tef1a	11A+11B	Curvularia lunata	CBS 730.96	T	JX256429	HF934900	-	HF934813	JX276441	JX266596	-
Pleosporales	Pleosporaceae	ITS-LSU & GAPDH-rpb2-tef1a	11A+11B	Curvularia miyakei	CBS 197.29	T	KJ909770	-	-	-	KM083611	KM196568	-
Pleosporales	Pleosporaceae	ITS-LSU & GAPDH-rpb2-tef1a	11A+11B	Curvularia ovariicola	BRIP 15882	-	JN192384	-	-	-	JN600976	JN601020	-
Pleosporales	Pleosporaceae	ITS-LSU & GAPDH-rpb2-tef1a	11A+11B	Curvularia phaeospora	CGMCC 3.19448	T	MN688810	-	-	-	MN688837	MN688864	-
Pleosporales	Pleosporaceae	ITS-LSU & GAPDH-rpb2-tef1a	11A+11B	Curvularia ravenelii	BRIP 13165	T	JN192386	-	-	-	JN600978	JN601024	-
Pleosporales	Pleosporaceae	ITS-LSU & GAPDH-rpb2-tef1a	11A+11B	Curvularia ryleyi	BRIP 12554	T	KJ415556	-	-	-	KJ415390	KJ415437	-
Pleosporales	Pleosporaceae	ITS-LSU & GAPDH-rpb2-tef1a	11A+11B	Curvularia sorghina	BRIP 15900	T	KJ415558	-	-	-	KJ415388	KJ415435	-
Pleosporales	Pleosporaceae	ITS-LSU & GAPDH-rpb2-tef1a	11A+11B	Curvularia tropicalis	BRIP 14834	T	KJ415559	-	-	-	KJ415387	KJ415434	-
Pleosporales	Pleosporaceae	ITS-LSU & GAPDH-rpb2-tef1a	11A+11B	Curvularia umbiliciformis	CGMCC 3.19346	T	MN215711	-	-	-	MN264142	MN264004	-
Pleosporales	Pleosporaceae	ITS-LSU & GAPDH-rpb2-tef1a	11A+11B	Exserohilum curvatum	CBS 505.90	T	KT265252	LT715620	-	LT852482	LT715889	LT896680	LT883560
Pleosporales	Pleosporaceae	ITS-LSU & GAPDH-rpb2-tef1a	11A+11B	Exserohilum khartoumensis	IMI 249194	T	LT837461	LT715619	-	LT852490	LT715888	LT896688	LT883569
Pleosporales	Pleosporaceae	ITS-LSU & GAPDH-rpb2-tef1a	11A+11B	Exserohilum minor	BRIP 14616	T	LT837470	LT883403	-	LT852502	LT883545	LT896699	LT883580
Pleosporales	Pleosporaceae	ITS-LSU & GAPDH-rpb2-tef1a	11A+11B	Exserohilum monoceras	BRIP 12271	T	LT837475	LT883406	-	LT852507	LT883548	LT898523	LT896606
Pleosporales	Pleosporaceae	ITS-LSU & GAPDH-rpb2-tef1a	11A+11B	Exserohilum neoregeliae	CBS 132832	T	LT837476	LT715617	-	LT852508	LT715886	LT898517	LT896607
Pleosporales	Pleosporaceae	ITS-LSU & GAPDH-rpb2-tef1a	11A+11B	Exserohilum oryzicola	CBS 502.90	T	HF934949	HF934886	-	HF934851	LT715878	LT899345	LT896629
Pleosporales	Pleosporaceae	ITS-LSU & GAPDH-rpb2-tef1a	11A+11B	Exserohilum pedicellatum	CBS 322.64	T	KT265258	HF934889	-	HF934854	LT715902	LT899382	LT896630
Pleosporales	Pleosporaceae	ITS-LSU & GAPDH-rpb2-tef1a	11A+11B	Exserohilum protrudens	BRIP 14814	T	LT631308	LT715611	-	LT715741	LT715880	LT899384	LT896651
Pleosporales	Pleosporaceae	ITS-LSU & GAPDH-rpb2-tef1a	11A+11B	Exserohilum rostratum	CBS 196.29	T	LT837462	LT715627	-	LT852491	LT715896	LT896689	LT883570
Pleosporales	Pleosporaceae	ITS-LSU & GAPDH-rpb2-tef1a	11A+11B	Exserohilum turcicum	CBS 690.71	T	LT837487	LT883415	-	-	LT882581	LT899342	LT896618
Pleosporales	Pleosporineae	ITS-rpb2	10A	Pleiochaeta setosa [AS OUTGROUP]	CBS 496.63	-	MH858335	-	-	MT018318	-	-	-
Pleosporales	Pyrenochaetopsidaceae	LSU-ITS-btub-rpb2	11C	Pyrenochaetopsis americana	UTHSC DI 16-225	T	LT592912	LN907368	-	LT593050	-	-	LT592981
Pleosporales	Pyrenochaetopsidaceae	LSU-ITS-btub-rpb2	11C	Pyrenochaetopsis botulispora	CBS 142458	T	LT592946	LN907441	-	LT593085	-	-	LT593015
Pleosporales	Pyrenochaetopsidaceae	LSU-ITS-btub-rpb2	11C	Pyrenochaetopsis confluens	CBS 142459	T	LT592950	LN907446	-	LT593089	-	-	LT593019
Pleosporales	Pyrenochaetopsidaceae	LSU-ITS-btub-rpb2	11C	Pyrenochaetopsis decipiens	CBS 343.85	T	LT623223	GQ387624	-	LT623280	-	-	LT623240
Pleosporales	Pyrenochaetopsidaceae	LSU-ITS-btub-rpb2	11C	Pyrenochaetopsis globosa	CBS 143034	-	LT592934	LN907418	-	LT593072	-	-	LT593003
Pleosporales	Pyrenochaetopsidaceae	LSU-ITS-btub-rpb2	11C	Pyrenochaetopsis indica	CBS 124454	T	LT623224	GQ387626	-	LT623281	-	-	LT623241
Pleosporales	Pyrenochaetopsidaceae	LSU-ITS-btub-rpb2	11C	Pyrenochaetopsis leptospora	CBS 101635	T	JF740262	GQ387627	-	LT623282	-	-	LT623242
Pleosporales	Pyrenochaetopsidaceae	LSU-ITS-btub-rpb2	11C	Pyrenochaetopsis microspora	CBS 102876	-	LT623226	GQ387631	-	LT623284	-	-	LT623244
Pleosporales	Pyrenochaetopsidaceae	LSU-ITS-btub-rpb2	11C	Pyrenochaetopsis paucisetosa	CBS 142460	-	LT592897	LN907336	-	LT593035	-	-	LT592966
Pleosporales	Pyrenochaetopsidaceae	LSU-ITS-btub-rpb2	11C	Pyrenochaetopsis poae	CBS 136769	T	KJ869117	KJ869175	-	LT623286	-	-	KJ869243
Pleosporales	Pyrenochaetopsidaceae	LSU-ITS-btub-rpb2	11C	Pyrenochaetopsis setosissima	CBS 119739	T	LT623227	GQ387632	-	LT623285	-	-	LT623245
Pleosporales	Pyrenochaetopsidaceae	LSU-ITS-btub-rpb2	11C	Pyrenochaetopsis tabarestanensis	CBS 139506	T	KF730241	KF803343	-	-	-	-	KX789523
Pleosporales	Pyrenochaetopsidaceae	LSU-ITS-btub-rpb2	11C	Pyrenochaetopsis terricola	HGUP 1802	T	MH697394	MH697393	-	MH697395	-	-	MH697392
Pleosporales	Pyrenochaetopsidaceae	LSU-ITS-btub-rpb2	11C	Pyrenochaetopsis uberiformis	CBS 142461	-	LT592935	LN907420	-	LT593074	-	-	LT593004
Pleosporales	Pyrenochaetopsidaceae	LSU-ITS-btub-rpb2	11C	Xenopyrenochaetopsis pratorum [AS OUTGROUP]	CBS 445.81	T	JF740263	GU238136	-	KT389671	-	-	KT389846
Pleosporales	Roussoellaceae	ITS-LSU-rpb2-tef1a	11D	Neoroussoella bambusae [AS OUTGROUP]	MFLUCC 11-0124	-	KJ474827	KJ474839	-	KJ474856	-	KJ474848	-
Pleosporales	Roussoellaceae	ITS-LSU-rpb2-tef1a	11D	Roussoella chiangraina	MFLUCC 10-0556	T	KJ474828	KJ474840	-	KJ474857	-	KJ474849	-
Pleosporales	Roussoellaceae	ITS-LSU-rpb2-tef1a	11D	Roussoella doimaesalongensis	MFLUCC 14-0584	T	KY026584	-	-	-	-	-	-
Pleosporales	Roussoellaceae	ITS-LSU-rpb2-tef1a	11D	Roussoella elaeicola	MFLUCC 15-15-0276	-	MH742329	-	-	-	-	-	-
Pleosporales	Roussoellaceae	ITS-LSU-rpb2-tef1a	11D	Roussoella euonymi	CBS 143426	T	MH107915	-	-	-	-	-	-
Pleosporales	Roussoellaceae	ITS-LSU-rpb2-tef1a	11D	Roussoella intermedia	NBRC 106245	-	KJ474831	AB524624	-	-	-	-	-
Pleosporales	Roussoellaceae	ITS-LSU-rpb2-tef1a	11D	Roussoella japanensis	MAFF 239636	T	NR_155713	AB524621	-	AB539101	-	AB539114	-
Pleosporales	Roussoellaceae	ITS-LSU-rpb2-tef1a	11D	Roussoella mangrovei	MFLUCC 16-0424	T	NR_165871	-	-	-	-	-	-
Pleosporales	Roussoellaceae	ITS-LSU-rpb2-tef1a	11D	Roussoella mukdahanensis	MFLUCC 11-0201	T	NR_155722	-	-	-	-	-	-
Pleosporales	Roussoellaceae	ITS-LSU-rpb2-tef1a	11D	Roussoella neopustulans	MFLUCC 11-0609	T	NR_155715	KJ474841	-	-	-	KJ474850	-
Pleosporales	Roussoellaceae	ITS-LSU-rpb2-tef1a	11D	Roussoella nitidula	MFLUCC 11-0182	-	KJ474835	KJ474843	-	KJ474859	-	KJ474852	-
Pleosporales	Roussoellaceae	ITS-LSU-rpb2-tef1a	11D	Roussoella percutanea	CBS 128203	-	KF322117	-	-	-	-	-	-
Pleosporales	Roussoellaceae	ITS-LSU-rpb2-tef1a	11D	Roussoella pseudohysterioides	MFLUCC 13-0852	T	KU940131	-	-	-	-	-	-
Pleosporales	Roussoellaceae	ITS-LSU-rpb2-tef1a	11D	Roussoella pustulans	MAFF 239637	-	KJ474830	AB524623	-	AB539103	-	AB539116	-
Pleosporales	Roussoellaceae	ITS-LSU-rpb2-tef1a	11D	Roussoella scabrispora	MFLUCC 11-0624	-	KJ474836	KJ474844	-	KJ474860	-	KJ474853	-
Pleosporales	Roussoellaceae	ITS-LSU-rpb2-tef1a	11D	Roussoella siamensis	MFLUCC 11-0149	T	NR_155716	KJ474845	-	KJ474861	-	KJ474854	-
Pleosporales	Roussoellaceae	ITS-LSU-rpb2-tef1a	11D	Roussoella solani	CPC 26331	T	KX228261	-	-	-	-	-	-
Pleosporales	Roussoellaceae	ITS-LSU-rpb2-tef1a	11D	Roussoella thailandica	MFLUCC 11-0621	T	KJ474838	KJ474846	-	-	-	-	-
Magnaporthiales	Magnaporthaceae	ITS-LSU-SSU-tef1a	12	Buergenerula spartinae	ATCC 22848	-	JX134666	DQ341492	DQ341471	-	-	JX134692	-
Magnaporthiales	Magnaporthaceae	ITS-LSU-SSU-tef1a	12	Gaeumannomyces avenae	CBS 187.65	-	JX134668	JX134680	JX134655	-	-	JX134694	-
Magnaporthiales	Magnaporthaceae	ITS-LSU-SSU-tef1a	12	Gaeumannomyces graminis	CBS 235.32	-	JX134669	JX134681	-	-	-	JX134695	-
Magnaporthiales	Magnaporthaceae	ITS-LSU-SSU-tef1a	12	Gaeumannomyces tritici	M55	-	JF414850	JF414900	JF414875	-	-	JF710420	-
Magnaporthiales	Magnaporthaceae	ITS-LSU-SSU-tef1a	12	Magnaporthiopsis agrostidis	BRIP 59300	T	-	KT364754	-	-	-	KT364756	-
Magnaporthiales	Magnaporthaceae	ITS-LSU-SSU-tef1a	12	Magnaporthiopsis cynodontis	BPI 893103	T	NR_172813	KM401648	KP129327	-	-	KP282714	-
Magnaporthiales	Magnaporthaceae	ITS-LSU-SSU-tef1a	12	Magnaporthiopsis incrustans	M51	-	JF414846	JF414895	JF414870	-	-	JF710417	-
Magnaporthiales	Magnaporthaceae	ITS-LSU-SSU-tef1a	12	Magnaporthiopsis maydis	CBS 662.82A	T	KM484856	KM484971	-	-	-	-	-
Magnaporthiales	Magnaporthaceae	ITS-LSU-SSU-tef1a	12	Magnaporthiopsis meyeri-festucae	FF2	T	MF178146	MF178151	MF178140	-	-	MF178167	-
Magnaporthiales	Magnaporthaceae	ITS-LSU-SSU-tef1a	12	Magnaporthiopsis panicorum	CBS 137160	T	KF689643	MH878595	KF689593	-	-	KF689623	-
Magnaporthiales	Magnaporthaceae	ITS-LSU-SSU-tef1a	12	Magnaporthiopsis poae	M22	-	JF414833	JF414882	JF414857	-	-	JF710407	-
Magnaporthiales	Magnaporthaceae	ITS-LSU-SSU-tef1a	12	Nakataea oryzae	M21	-	JF414838	JF414887	JF414862	-	-	JF710406	-
Magnaporthiales	Magnaporthaceae	ITS-LSU-SSU-tef1a	12	Omnidemptus affinis	ATCC 200212	T	JX134674	JX134686	JX134660	-	-	JX134700	-
Magnaporthiales	Magnaporthaceae	ITS-LSU-SSU-tef1a	12	Ophioceras commune	M91	-	JX134675	JX134687	JX134661	-	-	JX134701	-
Magnaporthiales	Magnaporthaceae	ITS-LSU-SSU-tef1a	12	Ophioceras dolichostomum	CBS 114926	-	JX134677	JX134689	JX134663	-	-	JX134703	-
Magnaporthiales	Magnaporthaceae	ITS-LSU-SSU-tef1a	12	Ophioceras leptosporum	CBS 894.70	T	JX134678	JX134690	JX134664	-	-	JX134704	-
Magnaporthiales	Magnaporthaceae	ITS-LSU-SSU-tef1a	12	Pyricularia grisea	M25	-	JF414839	JF414888	JF414863	-	-	JF710422	-
Myrmecridiales	Myrmecridiaceae	ITS-LSU-SSU-rpb2	13	Myrmecridium aquaticum	MFLUCC 15-0366	T	-	NG_068652	MK828323	-	-	-	-
Myrmecridiales	Myrmecridiaceae	ITS-LSU-SSU-rpb2	13	Myrmecridium banksiae	CPC 19852	T	JX069871	JX069855	-	-	-	-	-
Myrmecridiales	Myrmecridiaceae	ITS-LSU-SSU-rpb2	13	Myrmecridium flexuosum	CBS 398.76	T	EU041768	EU041825	-	-	-	-	-
Myrmecridiales	Myrmecridiaceae	ITS-LSU-SSU-rpb2	13	Myrmecridium fluviae	CNUFC-YR61-1	T	KX839678	KX839677	-	-	-	-	-
Myrmecridiales	Myrmecridiaceae	ITS-LSU-SSU-rpb2	13	Myrmecridium hiemale	CBS 141017	T	KP714695	KU302612	-	-	-	-	-
Myrmecridiales	Myrmecridiaceae	ITS-LSU-SSU-rpb2	13	Myrmecridium iridis	CPC 25084	T	KR476744	KR476777	-	-	-	-	-
Myrmecridiales	Myrmecridiaceae	ITS-LSU-SSU-rpb2	13	Myrmecridium montsegurinum	PRM 934684	T	KT991674	KT991664	KT991645	KT991654	-	-	-
Myrmecridiales	Myrmecridiaceae	ITS-LSU-SSU-rpb2	13	Myrmecridium obovoideum	HGUP 0314	T	KC136140	KC136139	-	-	-	-	-
Myrmecridiales	Myrmecridiaceae	ITS-LSU-SSU-rpb2	13	Myrmecridium phragmitis	CBS 131311	T	JQ044425	JQ044444	-	-	-	-	-
Myrmecridiales	Myrmecridiaceae	ITS-LSU-SSU-rpb2	13	Myrmecridium schulzeri	CBS 114996	-	EU041778	EU041835	-	-	-	-	-
Myrmecridiales	Myrmecridiaceae	ITS-LSU-SSU-rpb2	13	Myrmecridium spartii	CPC 24953	T	KR611884	KR611902	-	-	-	-	-
Myrmecridiales	Myrmecridiaceae	ITS-LSU-SSU-rpb2	13	Myrmecridium thailandicum	CPC 21694	T	KF777169	KF777222	-	-	-	-	-
Myrmecridiales	Myrmecridiaceae	ITS-LSU-SSU-rpb2	13	Neomyrmecridium guizhouense [AS OUTGROUP]	GZCC:20-0008	T	MT002305	MT002307	MT002308	MT023016	-	-	-
Sordariomycetes incertae sedis	Pseudohalonectriaceae	ITS-LSU-SSU-tef1a	12	Pseudohalonectria lignicola [AS OUTGROUP]	M95	-	JX134679	JX134691	JX134665	-	-	JX134705	-
Trichosphaeriales	Trichosphaeriaceae	ITS-LSU-tef1a	14	Apiospora vietnamensis [AS OUTGROUP]	IMI 99670	-	KX986096	KX986111	-	-	-	-	-
Trichosphaeriales	Trichosphaeriaceae	ITS-LSU-tef1a	14	Nigrospora aurantiaca	CGMCC 3.1813	T	KX986064	KX986098	-	-	-	KY019295	-
Trichosphaeriales	Trichosphaeriaceae	ITS-LSU-tef1a	14	Nigrospora bambusae	LC 7114	T	KY385307	-	-	-	-	KY385313	-
Trichosphaeriales	Trichosphaeriaceae	ITS-LSU-tef1a	14	Nigrospora brasiliensis	CMM 1214	T	KY569629	-	-	-	-	MK753271	-
Trichosphaeriales	Trichosphaeriaceae	ITS-LSU-tef1a	14	Nigrospora camelliae-sinensis	CGMCC 3.18125	T	KX985986	KX986103	-	-	-	KY019293	-
Trichosphaeriales	Trichosphaeriaceae	ITS-LSU-tef1a	14	Nigrospora chinensis	CGMCC 3.18127	T	KX986023	KX986107	-	-	-	KY019422	-
Trichosphaeriales	Trichosphaeriaceae	ITS-LSU-tef1a	14	Nigrospora falsivesicularis	CGMCC 3.19678	T	MN215778	-	-	-	-	MN264017	-
Trichosphaeriales	Trichosphaeriaceae	ITS-LSU-tef1a	14	Nigrospora gorlenkoana	CBS 480.73	T	KX986048	KX986109	-	-	-	KY019420	-
Trichosphaeriales	Trichosphaeriaceae	ITS-LSU-tef1a	14	Nigrospora guangdongensis	CFCC 53917	T	MT017509	-	-	-	-	MT024493	-
Trichosphaeriales	Trichosphaeriaceae	ITS-LSU-tef1a	14	Nigrospora guilinensis	CGMCC 3.18124	T	KX985983	KX986113	-	-	-	KY019292	-
Trichosphaeriales	Trichosphaeriaceae	ITS-LSU-tef1a	14	Nigrospora hainanensis	CGMCC 3.18129	T	KX986091	KX986112	-	-	-	KY019415	-
Trichosphaeriales	Trichosphaeriaceae	ITS-LSU-tef1a	14	Nigrospora lacticolonia	CGMCC 3.18123	T	KX985978	KX986105	-	-	-	KY019291	-
Trichosphaeriales	Trichosphaeriaceae	ITS-LSU-tef1a	14	Nigrospora macarangae	MFLU 18-2518	T	MW114318	MW114397	-	-	-	-	-
Trichosphaeriales	Trichosphaeriaceae	ITS-LSU-tef1a	14	Nigrospora magnoliae	MFLUCC 19-0112	T	MW285092	-	-	-	-	-	-
Trichosphaeriales	Trichosphaeriaceae	ITS-LSU-tef1a	14	Nigrospora musae	CBS 319.34	T	KX986076	KX986110	-	-	-	KY019419	-
Trichosphaeriales	Trichosphaeriaceae	ITS-LSU-tef1a	14	Nigrospora oryzae	LC 2693	-	KX985944	KX986101	-	-	-	KY019299	-
Trichosphaeriales	Trichosphaeriaceae	ITS-LSU-tef1a	14	Nigrospora oryzae	ATCC 12772	-	KU933443	KU933419	-	-	-	-	-
Trichosphaeriales	Trichosphaeriaceae	ITS-LSU-tef1a	14	Nigrospora osmanthi	CGMCC 3.18126	T	KX986010	KX986106	-	-	-	KY019421	-
Trichosphaeriales	Trichosphaeriaceae	ITS-LSU-tef1a	14	Nigrospora pyriformis	CGMCC 3.18122	T	KX985940	KX986100	-	-	-	KY019290	-
Trichosphaeriales	Trichosphaeriaceae	ITS-LSU-tef1a	14	Nigrospora rubi	LC 2698	T	KX985948	KX986102	-	-	-	KY019302	-
Trichosphaeriales	Trichosphaeriaceae	ITS-LSU-tef1a	14	Nigrospora saccharicola	CGMCC 3.19362	T	MN215788	-	-	-	-	MN264027	-
Trichosphaeriales	Trichosphaeriaceae	ITS-LSU-tef1a	14	Nigrospora sacchari-officinarum	CGMCC 3.19335	T	MN215791	-	-	-	-	MN264030	-
Trichosphaeriales	Trichosphaeriaceae	ITS-LSU-tef1a	14	Nigrospora singularis	CGMCC 3.19334	T	MN215793	-	-	-	-	MN264032	-
Trichosphaeriales	Trichosphaeriaceae	ITS-LSU-tef1a	14	Nigrospora sphaerica	LC 7298	-	KX985937	KX986097	-	-	-	KY019401	-
Trichosphaeriales	Trichosphaeriaceae	ITS-LSU-tef1a	14	Nigrospora vesicularifera	CGMCC 3.19333	T	MN215812	-	-	-	-	MN264051	-
Trichosphaeriales	Trichosphaeriaceae	ITS-LSU-tef1a	14	Nigrospora vesicularis	CGMCC 3.18128	T	KX986088	KX986099	-	-	-	KY019294	-
Trichosphaeriales	Trichosphaeriaceae	ITS-LSU-tef1a	14	Nigrospora zimmermanii	CBS 290.62	T	KY385309	-	-	-	-	KY385311	-
Xylariales	Hypoxylaceae	ITS-LSU-rpb2-tub	15A	Annulohypoxylon annulatum [AS OUTGROUP]	CBS 140775	T	KY610418	KY610418	-	KY624263	-	-	KX376353
Xylariales	Hypoxylaceae	ITS-LSU-rpb2-tub	15A	Hypoxylon carneum	MUCL 54177	-	KY610400	KY610480	-	KY624297	-	-	KX271270
Xylariales	Hypoxylaceae	ITS-LSU-rpb2-tub	15A	Hypoxylon cercidicola	CBS 119009	-	KC968908	KY610444	-	KY624254	-	-	KC977263
Xylariales	Hypoxylaceae	ITS-LSU-rpb2-tub	15A	Hypoxylon crocopeplum	CBS 119004	-	KC968907	KY610445	-	KY624255	-	-	KC977268
Xylariales	Hypoxylaceae	ITS-LSU-rpb2-tub	15A	Hypoxylon fendleri	MUCL 54792	-	KF234421	KY610481	-	KY624298	-	-	KF300547
Xylariales	Hypoxylaceae	ITS-LSU-rpb2-tub	15A	Hypoxylon fragiforme	MUCL 51264	T	KC477229	KM186295	-	KM186296	-	-	KX271282
Xylariales	Hypoxylaceae	ITS-LSU-rpb2-tub	15A	Hypoxylon fuscum	STMA 13090	-	KY610401	KY610482	-	KY624299	-	-	KX271271
Xylariales	Hypoxylaceae	ITS-LSU-rpb2-tub	15A	Hypoxylon griseobrunneum	CBS 331.73	T	KY610402	KY610483	-	KY624300	-	-	KC977303
Xylariales	Hypoxylaceae	ITS-LSU-rpb2-tub	15A	Hypoxylon haematostroma	MUCL 53301	T	KC968911	KY610484	-	KY624301	-	-	KC977291
Xylariales	Hypoxylaceae	ITS-LSU-rpb2-tub	15A	Hypoxylon howeanum	MUCL 47599	-	AM749928	KY610448	-	KY624258	-	-	KC977277
Xylariales	Hypoxylaceae	ITS-LSU-rpb2-tub	15A	Hypoxylon hypomiltum	MUCL 51845	-	KY610403	KY610449	-	KY624302	-	-	KX271249
Xylariales	Hypoxylaceae	ITS-LSU-rpb2-tub	15A	Hypoxylon investiens	CBS 118183	-	KC968925	KY610450	-	KY624259	-	-	KC977270
Xylariales	Hypoxylaceae	ITS-LSU-rpb2-tub	15A	Hypoxylon lateripigmentum	MUCL 53304	T	KC968933	KY610486	-	KY624304	-	-	KC977290.2
Xylariales	Hypoxylaceae	ITS-LSU-rpb2-tub	15A	Hypoxylon lenormandii	CBS 119003	-	KC968943	KY610452	-	KY624261	-	-	KC977273
Xylariales	Hypoxylaceae	ITS-LSU-rpb2-tub	15A	Hypoxylon musceum	MUCL 53765	-	KC968926	KY610488	-	KY624306	-	-	KC977280
Xylariales	Hypoxylaceae	ITS-LSU-rpb2-tub	15A	Hypoxylon ochraceum	STMA11179	T	KC968937	-	-	KY624271	-	-	KC977300
Xylariales	Hypoxylaceae	ITS-LSU-rpb2-tub	15A	Hypoxylon papillatum	ATCC 58729	T	KC968919	KY610454	-	KY624223	-	-	KC977258
Xylariales	Hypoxylaceae	ITS-LSU-rpb2-tub	15A	Hypoxylon perforatum	CBS 115281	-	KY610391	KY610455	-	-	-	-	KX271250
Xylariales	Hypoxylaceae	ITS-LSU-rpb2-tub	15A	Hypoxylon petriniae	CBS 114746	T	KY610405	KY610491	-	KY624279	-	-	KX271274
Xylariales	Hypoxylaceae	ITS-LSU-rpb2-tub	15A	Hypoxylon pilgerianum	STMA 13455	-	KY610412	KY610412	-	KY624308	-	-	KY624315
Xylariales	Hypoxylaceae	ITS-LSU-rpb2-tub	15A	Hypoxylon porphyreum	CBS 119022	-	KC968921	KY610456	-	KY624225	-	-	KC977264
Xylariales	Hypoxylaceae	ITS-LSU-rpb2-tub	15A	Hypoxylon pulicicidum	CBS 122622	T	JX183075	KY610492	-	KY624280	-	-	JX183072
Xylariales	Hypoxylaceae	ITS-LSU-rpb2-tub	15A	Hypoxylon rickii	CBS 55791	T	KC968932	KY610416	-	KY624281	-	-	KC977288
Xylariales	Hypoxylaceae	ITS-LSU-rpb2-tub	15A	Hypoxylon rubiginosum	CBS 129345	T	KC477232	KY610469	-	KY624266	-	-	KY624311
Xylariales	Hypoxylaceae	ITS-LSU-rpb2-tub	15A	Hypoxylon samuelsii	MUCL 51843	T	KC968916	KY610466	-	KY624269	-	-	KC977286
Xylariales	Hypoxylaceae	ITS-LSU-rpb2-tub	15A	Hypoxylon ticinense	CBS 115271	-	JQ009317	KY610471	-	KY624272	-	-	AY951757
Xylariales	Hypoxylaceae	ITS-LSU-rpb2-tub	15A	Hypoxylon trugodes	MUCL 54794	T	KF234422	KY610493	-	KY624282	-	-	KF300548
Xylariales	Hypoxylaceae	ITS-LSU-rpb2-tub	15A	Hypoxylon vogesiacum	CBS 115273	-	KC968920	KY610417	-	KY624283	-	-	KX271275
Xylariales	Microdochiaceae	ITS-LSU-rpb2	15B	Microdochium albescens	CBS 243.83	-	KP858994	KP858930	-	KP859103	-	-	-
Xylariales	Microdochiaceae	ITS-LSU-rpb2	15B	Microdochium bolleyi	CBS 540.92	-	KP859010	KP858946	-	KP859119	-	-	-
Xylariales	Microdochiaceae	ITS-LSU-rpb2	15B	Microdochium chrysanthemoides	CGMCC 3.17929	T	KU746690	KU746736	-	KY883244	-	-	-
Xylariales	Microdochiaceae	ITS-LSU-rpb2	15B	Microdochium citrinidiscum	CBS 109067	T	KP859003	KP858939	-	KP859112	-	-	-
Xylariales	Microdochiaceae	ITS-LSU-rpb2	15B	Microdochium colombiense	CBS 624.94	T	NR_155372	KP858935	-	KP859108	-	-	-
Xylariales	Microdochiaceae	ITS-LSU-rpb2	15B	Microdochium dawsoniorum	BRIP 67439	T	MK966337	-	-	-	-	-	-
Xylariales	Microdochiaceae	ITS-LSU-rpb2	15B	Microdochium fisheri	CBS 242.90	T	KP859015	KP858951	-	KP859124	-	-	-
Xylariales	Microdochiaceae	ITS-LSU-rpb2	15B	Microdochium indocalami	SAUCC 1016	-	MT199884	MT199878	-	-	-	-	-
Xylariales	Microdochiaceae	ITS-LSU-rpb2	15B	Microdochium lycopodinum	CBS 125585	T	KP859016	KP858952	-	KP859125	-	-	-
Xylariales	Microdochiaceae	ITS-LSU-rpb2	15B	Microdochium majus	CBS 741.79	-	KP859001	KP858937	-	KP859110	-	-	-
Xylariales	Microdochiaceae	ITS-LSU-rpb2	15B	Microdochium musae	CBS 143500	T	MH107894	NG_063956	-	MH108003	-	-	-
Xylariales	Microdochiaceae	ITS-LSU-rpb2	15B	Microdochium neoqueenslandicum	CBS 108926	T	KP859002	KP858938	-	KP859111	-	-	-
Xylariales	Microdochiaceae	ITS-LSU-rpb2	15B	Microdochium nivale var. majus	CBS 177.29	-	MH855031	MH866500	-	-	-	-	-
Xylariales	Microdochiaceae	ITS-LSU-rpb2	15B	Microdochium nivale var. nivale	CBS 288.50	-	MH856626	MH868135	-	-	-	-	-
Xylariales	Microdochiaceae	ITS-LSU-rpb2	15B	Microdochium novae-zelandiae	CPC 29376	T	LT990655	NG_066396	-	LT990642	-	-	-
Xylariales	Microdochiaceae	ITS-LSU-rpb2	15B	Microdochium phragmitis	CBS 285.71	T	KP859013	KP858949	-	KP859122	-	-	-
Xylariales	Microdochiaceae	ITS-LSU-rpb2	15B	Microdochium poae	CGMCC 3.1917	T	NR_163757	-	-	MH740906	-	-	-
Xylariales	Microdochiaceae	ITS-LSU-rpb2	15B	Microdochium rhopalostylidis	CBS 145125	T	NR_163363	MK442532	-	MK442667	-	-	-
Xylariales	Microdochiaceae	ITS-LSU-rpb2	15B	Microdochium seminicola	CBS 122706	-	KP859007	KP858943	-	KP859116	-	-	-
Xylariales	Microdochiaceae	ITS-LSU-rpb2	15B	Microdochium sorghi	CBS 691.96	-	KP859000	KP858936	-	KP859109	-	-	-
Xylariales	Microdochiaceae	ITS-LSU-rpb2	15B	Microdochium tainanense	CBS 269.76	T	NR_145248	KP858945	-	KP859118	-	-	-
Xylariales	Microdochiaceae	ITS-LSU-rpb2	15B	Microdochium trichocladiopsis	CBS 623.77	T	KP858998	KP858934	-	KP859107	-	-	-
Xylariales	Microdochiaceae	ITS-LSU-rpb2	15B	Microdochium yunnanense	SAUCC 1015	-	MT199883	MT199877	-	-	-	-	-
Xylariales	Microdochiaceae	ITS-LSU-rpb2	15B	Selenodriella fertilis [AS OUTGROUP]	CBS 772.83	-	MH861691	KP858992	-	-	-	-	-
Amphisphaeriales	Pestalotopsidaceae	ITS-LSU-tef1a-tub	3	Neopestalotiopsis aotearoa	CBS 367.54	T	KM199369	KM116247	-	-	-	KM199526	KM199454
Amphisphaeriales	Pestalotopsidaceae	ITS-LSU-tef1a-tub	3	Neopestalotiopsis asiatica	MFLUCC 12-0286	T	JX398983	-	-	-	-	JX399049	JX399018
Amphisphaeriales	Pestalotopsidaceae	ITS-LSU-tef1a-tub	3	Neopestalotiopsis australis	CBS 114159	T	KM199348	KM116252	-	-	-	KM199537	KM199432
Amphisphaeriales	Pestalotopsidaceae	ITS-LSU-tef1a-tub	3	Neopestalotiopsis chrysea	MFLUCC 12-0261	T	JX398985	-	-	-	-	JX399051	JX399020
Amphisphaeriales	Pestalotopsidaceae	ITS-LSU-tef1a-tub	3	Neopestalotiopsis clavispora	MFLUCC 12-0281	T	JX398979	-	-	-	-	JX399045	JX399014
Amphisphaeriales	Pestalotopsidaceae	ITS-LSU-tef1a-tub	3	Neopestalotiopsis cubana	CBS 600.96	T	KM199347	KM116253	-	-	-	KM199521	KM199438
Amphisphaeriales	Pestalotopsidaceae	ITS-LSU-tef1a-tub	3	Neopestalotiopsis ellipsospora	MFLUCC 12-0283	T	JX398980	-	-	-	-	JX399047	JX399016
Amphisphaeriales	Pestalotopsidaceae	ITS-LSU-tef1a-tub	3	Neopestalotiopsis eucalypticola	CBS 264.37	T	KM199376	KM116256	-	-	-	KM199551	KM199431
Amphisphaeriales	Pestalotopsidaceae	ITS-LSU-tef1a-tub	3	Neopestalotiopsis foedans	CGMCC 3.9123	T	JX398987	-	-	-	-	JX399053	JX399022
Amphisphaeriales	Pestalotopsidaceae	ITS-LSU-tef1a-tub	3	Neopestalotiopsis formicarum	CBS 362.72	T	KM199358	KM116248	-	-	-	KM199517	KM199455
Amphisphaeriales	Pestalotopsidaceae	ITS-LSU-tef1a-tub	3	Neopestalotiopsis honoluluana	CBS 114495	T	KM199364	-	-	-	-	KM199548	KM199457
Amphisphaeriales	Pestalotopsidaceae	ITS-LSU-tef1a-tub	3	Neopestalotiopsis javaensis	CBS 257.31	T	KM199357	-	-	-	-	KM199543	KM199437
Amphisphaeriales	Pestalotopsidaceae	ITS-LSU-tef1a-tub	3	Neopestalotiopsis mesopotamica	CBS 336.86	T	KM199362	KM116271	-	-	-	KM199555	KM199441
Amphisphaeriales	Pestalotopsidaceae	ITS-LSU-tef1a-tub	3	Neopestalotiopsis natalensis	CBS 138.41	T	KM199377	KM116279	-	-	-	KM199552	KM199466
Amphisphaeriales	Pestalotopsidaceae	ITS-LSU-tef1a-tub	3	Neopestalotiopsis piceana	CBS 394.48	T	KM199368	KM116266	-	-	-	KM199527	KM199453
Amphisphaeriales	Pestalotopsidaceae	ITS-LSU-tef1a-tub	3	Neopestalotiopsis protearum	CBS 114178	T	JN712498	JN712564	-	-	-	KM199542	KM199463
Amphisphaeriales	Pestalotopsidaceae	ITS-LSU-tef1a-tub	3	Neopestalotiopsis rosae	CBS 101057	T	KM199359	KM116245	-	-	-	KM199523	KM199429
Amphisphaeriales	Pestalotopsidaceae	ITS-LSU-tef1a-tub	3	Neopestalotiopsis samarangensis	MFLUCC 12-0233	T	JQ968609	-	-	-	-	JQ968611	JQ968610
Amphisphaeriales	Pestalotopsidaceae	ITS-LSU-tef1a-tub	3	Neopestalotiopsis saprophytica	MFLUCC 12-0282	T	JX398982	-	-	-	-	JX399048	JX399017
Amphisphaeriales	Pestalotopsidaceae	ITS-LSU-tef1a-tub	3	Neopestalotiopsis steyaertii	IMI 192475	T	KF582796	KM116285	-	-	-	KF582792	KF582794
Amphisphaeriales	Pestalotopsidaceae	ITS-LSU-tef1a-tub	3	Neopestalotiopsis surinamensis	CBS 450.74	T	KM199351	KM116258	-	-	-	KM199518	KM199465
Amphisphaeriales	Pestalotopsidaceae	ITS-LSU-tef1a-tub	3	Neopestalotiopsis umbrinospora	MFLUCC 12-0285	T	JX398984	-	-	-	-	JX399050	JX399019
Amphisphaeriales	Pestalotopsidaceae	ITS-LSU-tef1a-tub	3	Neopestalotiopsis zimbabwana	STE-U 1777	T	JX556231	JX556249	-	-	-	KM199545	KM199456
Amphisphaeriales	Pestalotopsidaceae	ITS-LSU-tef1a-tub	3	Pestalotiopsis adusta	ICMP 6088	T	JX399006	-	-	-	-	JX399070	JX399037
Amphisphaeriales	Pestalotopsidaceae	ITS-LSU-tef1a-tub	3	Pestalotiopsis australasiae	CBS 114126	T	KM199297	KM116218	-	-	-	KM199499	KM199409
Amphisphaeriales	Pestalotopsidaceae	ITS-LSU-tef1a-tub	3	Pestalotiopsis australis	CBS 114193	T	KM199332	KM116197	-	-	-	KM199475	KM199383
Amphisphaeriales	Pestalotopsidaceae	ITS-LSU-tef1a-tub	3	Pestalotiopsis biciliata	CBS 124463	T	KM199308	KM116224	-	-	-	KM199505	KM199399
Amphisphaeriales	Pestalotopsidaceae	ITS-LSU-tef1a-tub	3	Pestalotiopsis brassicae	CBS 170.26	T	KM199379	-	-	-	-	KM199558	-
Amphisphaeriales	Pestalotopsidaceae	ITS-LSU-tef1a-tub	3	Pestalotiopsis chamaeropis	CBS 186.71	T	KM199326	KM116210	-	-	-	KM199473	KM199391
Amphisphaeriales	Pestalotopsidaceae	ITS-LSU-tef1a-tub	3	Pestalotiopsis clavata	MFLUCC 12-0268	T	JX398990	-	-	-	-	JX399056	JX399025
Amphisphaeriales	Pestalotopsidaceae	ITS-LSU-tef1a-tub	3	Pestalotiopsis colombiensis	CBS 118553	T	KM199307	KM116222	-	-	-	KM199488	KM199421
Amphisphaeriales	Pestalotopsidaceae	ITS-LSU-tef1a-tub	3	Pestalotiopsis diploclisiae	CBS 115587	T	KM199320	KM116242	-	-	-	KM199486	KM199419
Amphisphaeriales	Pestalotopsidaceae	ITS-LSU-tef1a-tub	3	Pestalotiopsis grevilleae	CBS 114127	T	KM199300	KM116212	-	-	-	KM199504	KM199407
Amphisphaeriales	Pestalotopsidaceae	ITS-LSU-tef1a-tub	3	Pestalotiopsis hollandica	CBS 265.33	T	KM199328	KM116228	-	-	-	KM199481	KM199388
Amphisphaeriales	Pestalotopsidaceae	ITS-LSU-tef1a-tub	3	Pestalotiopsis humus	CBS 336.97	T	KM199317	KM116230	-	-	-	KM199484	KM199420
Amphisphaeriales	Pestalotopsidaceae	ITS-LSU-tef1a-tub	3	Pestalotiopsis inflexa	MFLUCC 12-0270	T	JX399008	-	-	-	-	JX399072	JX399039
Amphisphaeriales	Pestalotopsidaceae	ITS-LSU-tef1a-tub	3	Pestalotiopsis intermedia	MFLUCC 12-0259	T	JX398993	-	-	-	-	JX399059	JX399028
Amphisphaeriales	Pestalotopsidaceae	ITS-LSU-tef1a-tub	3	Pestalotiopsis kenyana	CBS 442.67	T	KM199302	KM116234	-	-	-	KM199502	KM199395
Amphisphaeriales	Pestalotopsidaceae	ITS-LSU-tef1a-tub	3	Pestalotiopsis knightiae	CBS 114138	T	KM199310	KM116227	-	-	-	KM199497	KM199408
Amphisphaeriales	Pestalotopsidaceae	ITS-LSU-tef1a-tub	3	Pestalotiopsis linearis	MFLUCC 12-0271	T	JX398992	-	-	-	-	JX399058	JX399027
Amphisphaeriales	Pestalotopsidaceae	ITS-LSU-tef1a-tub	3	Pestalotiopsis malayana	CBS 102220	T	KM199306	KM116238	-	-	-	KM199482	KM199411
Amphisphaeriales	Pestalotopsidaceae	ITS-LSU-tef1a-tub	3	Pestalotiopsis monochaeta	CBS 144.97	T	KM199327	KM116229	-	-	-	KM199479	KM199386
Amphisphaeriales	Pestalotopsidaceae	ITS-LSU-tef1a-tub	3	Pestalotiopsis oryzae	CBS 353.69	T	KM199299	KM116221	-	-	-	KM199496	KM199398
Amphisphaeriales	Pestalotopsidaceae	ITS-LSU-tef1a-tub	3	Pestalotiopsis papuana	CBS 331.96	T	KM199321	KM116240	-	-	-	KM199491	KM199413
Amphisphaeriales	Pestalotopsidaceae	ITS-LSU-tef1a-tub	3	Pestalotiopsis parva	CBS 265.37	T	KM199312	KM116226	-	-	-	KM199508	KM199404
Amphisphaeriales	Pestalotopsidaceae	ITS-LSU-tef1a-tub	3	Pestalotiopsis rhododendri	IFRDCC 2399	T	KC537804	-	-	-	-	KC537811	KC537818
Amphisphaeriales	Pestalotopsidaceae	ITS-LSU-tef1a-tub	3	Pestalotiopsis rosea	MFLUCC 12-0258	T	JX399005	-	-	-	-	JX399069	JX399036
Amphisphaeriales	Pestalotopsidaceae	ITS-LSU-tef1a-tub	3	Pestalotiopsis scoparia	CBS 176.25	T	KM199330	KM116216	-	-	-	KM199478	KM199393
Amphisphaeriales	Pestalotopsidaceae	ITS-LSU-tef1a-tub	3	Pestalotiopsis telopeae	CBS 114161	T	KM199296	-	-	-	-	KM199500	KM199403
Amphisphaeriales	Pestalotopsidaceae	ITS-LSU-tef1a-tub	3	Pestalotiopsis trachycarpicola	IFRDCC 2440	T	JQ845947	-	-	-	-	JQ845946	JQ845945
Amphisphaeriales	Pestalotopsidaceae	ITS-LSU-tef1a-tub	3	Pestalotiopsis unicolor	MFLUCC 12-0276	T	JX398999	-	-	-	-	-	JX399030
Amphisphaeriales	Pestalotopsidaceae	ITS-LSU-tef1a-tub	3	Pestalotiopsis verruculosa	MFLUCC 12-0274	T	JX398996	-	-	-	-	JX399061	-
Amphisphaeriales	Pestalotopsidaceae	ITS-LSU-tef1a-tub	3	Pseudopestalotiopsis theae [AS OUTGROUP]	MFLUCC 12-0055	T	JQ683727	KM116282	-	-	-	JQ683743	JQ683711
